# Supplementary material for: Deciphering the significance of anoikis in bladder cancer and systematic analysis of S100A7 as a potential therapeutic target
Source: Eur J Med Res. 2024 Jan 12;29:52. doi: 10.1186/s40001-024-01642-9 (PMC10785515; doi:10.1186/s40001-024-01642-9)
Supplement: Supplementary file 1 — Additional file 1. The different drug sensitivity between high and low-risk groups in TCGA cohort. [file 40001_2024_1642_MOESM1_ESM.zip]

Archive with 70 entries (68 files):
- Supplementary material/
- Supplementary material/Supplementary Figure1.jpg
- Supplementary material/Supplementary Figure2.jpg
- Supplementary material/Supplementary Figure3.jpg
- Supplementary material/Supplementary Figure4.jpg
- Supplementary material/Supplementary Figure5.jpg
- Supplementary material/Supplementary Table 1.xls
- Supplementary material/Supplementary Table 2.xlsx
- Supplementary material/Supplementary Table3.xlsx
- Supplementary material/supplementary file 1/
- Supplementary material/supplementary file 1/DrugPredictions.csv
- Supplementary material/supplementary file 1/drugSenstivity.AZ960.pdf
- Supplementary material/supplementary file 1/drugSenstivity.AZD2014.pdf
- Supplementary material/supplementary file 1/drugSenstivity.AZD5153.pdf
- Supplementary material/supplementary file 1/drugSenstivity.AZD5582.pdf
- Supplementary material/supplementary file 1/drugSenstivity.AZD8055.pdf
- Supplementary material/supplementary file 1/drugSenstivity.AZD8186.pdf
- Supplementary material/supplementary file 1/drugSenstivity.Afatinib.pdf
- Supplementary material/supplementary file 1/drugSenstivity.Axitinib.pdf
- Supplementary material/supplementary file 1/drugSenstivity.BMS-754807.pdf
- Supplementary material/supplementary file 1/drugSenstivity.Bortezomib.pdf
- Supplementary material/supplementary file 1/drugSenstivity.CDK9_5038.pdf
- Supplementary material/supplementary file 1/drugSenstivity.CZC24832.pdf
- Supplementary material/supplementary file 1/drugSenstivity.Cytarabine.pdf
- Supplementary material/supplementary file 1/drugSenstivity.Dactinomycin.pdf
- Supplementary material/supplementary file 1/drugSenstivity.Dactolisib.pdf
- Supplementary material/supplementary file 1/drugSenstivity.Dasatinib.pdf
- Supplementary material/supplementary file 1/drugSenstivity.Doramapimod.pdf
- Supplementary material/supplementary file 1/drugSenstivity.ERK_6604.pdf
- Supplementary material/supplementary file 1/drugSenstivity.Eg5_9814.pdf
- Supplementary material/supplementary file 1/drugSenstivity.GSK269962A.pdf
- Supplementary material/supplementary file 1/drugSenstivity.Gemcitabine.pdf
- Supplementary material/supplementary file 1/drugSenstivity.IGF1R_3801.pdf
- Supplementary material/supplementary file 1/drugSenstivity.IRAK4_4710.pdf
- Supplementary material/supplementary file 1/drugSenstivity.JAK1_8709.pdf
- Supplementary material/supplementary file 1/drugSenstivity.JQ1.pdf
- Supplementary material/supplementary file 1/drugSenstivity.KRAS (G12C) Inhibitor-12.pdf
- Supplementary material/supplementary file 1/drugSenstivity.KU-55933.pdf
- Supplementary material/supplementary file 1/drugSenstivity.LJI308.pdf
- Supplementary material/supplementary file 1/drugSenstivity.Lapatinib.pdf
- Supplementary material/supplementary file 1/drugSenstivity.Luminespib.pdf
- Supplementary material/supplementary file 1/drugSenstivity.MIM1.pdf
- Supplementary material/supplementary file 1/drugSenstivity.MK-2206.pdf
- Supplementary material/supplementary file 1/drugSenstivity.Mitoxantrone.pdf
- Supplementary material/supplementary file 1/drugSenstivity.NU7441.pdf
- Supplementary material/supplementary file 1/drugSenstivity.Nutlin-3a (-).pdf
- Supplementary material/supplementary file 1/drugSenstivity.Obatoclax Mesylate.pdf
- Supplementary material/supplementary file 1/drugSenstivity.Oxaliplatin.pdf
- Supplementary material/supplementary file 1/drugSenstivity.PD0325901.pdf
- Supplementary material/supplementary file 1/drugSenstivity.PRT062607.pdf
- Supplementary material/supplementary file 1/drugSenstivity.Palbociclib.pdf
- Supplementary material/supplementary file 1/drugSenstivity.RO-3306.pdf
- Supplementary material/supplementary file 1/drugSenstivity.SB505124.pdf
- Supplementary material/supplementary file 1/drugSenstivity.SCH772984.pdf
- Supplementary material/supplementary file 1/drugSenstivity.Selumetinib.pdf
- Supplementary material/supplementary file 1/drugSenstivity.Sepantronium bromide.pdf
- Supplementary material/supplementary file 1/drugSenstivity.Sorafenib.pdf
- Supplementary material/supplementary file 1/drugSenstivity.Staurosporine.pdf
- Supplementary material/supplementary file 1/drugSenstivity.TAF1_5496.pdf
- Supplementary material/supplementary file 1/drugSenstivity.Topotecan.pdf
- Supplementary material/supplementary file 1/drugSenstivity.Tozasertib.pdf
- Supplementary material/supplementary file 1/drugSenstivity.UMI-77.pdf
- Supplementary material/supplementary file 1/drugSenstivity.Ulixertinib.pdf
- Supplementary material/supplementary file 1/drugSenstivity.Uprosertib.pdf
- Supplementary material/supplementary file 1/drugSenstivity.VE-822.pdf
- Supplementary material/supplementary file 1/drugSenstivity.VSP34_8731.pdf
- Supplementary material/supplementary file 1/drugSenstivity.VX-11e.pdf
- Supplementary material/supplementary file 1/drugSenstivity.WEHI-539.pdf
- Supplementary material/supplementary file 1/drugSenstivity.WIKI4.pdf
- Supplementary material/supplementary file 1/drugSenstivity.ZM447439.pdf
