# Supplementary material for: Deciphering the significance of anoikis in bladder cancer and systematic analysis of S100A7 as a potential therapeutic target
Source: Eur J Med Res. 2024 Jan 12;29:52. doi: 10.1186/s40001-024-01642-9 (PMC10785515; doi:10.1186/s40001-024-01642-9)
Supplement: Supplementary file 1 — Additional file 1. The different drug sensitivity between high and low-risk groups in TCGA cohort. [file 40001_2024_1642_MOESM1_ESM.zip › Supplementary material/Supplementary Table 1.xls]

Covariates	Type	Total	Test	Train	Pvalue
Age	<=60	106(26.24%)	52(25.74%)	54(26.73%)	0.91
Age	>60	298(73.76%)	150(74.26%)	148(73.27%)
Gender	FEMALE	106(26.24%)	54(26.73%)	52(25.74%)	0.91
Gender	MALE	298(73.76%)	148(73.27%)	150(74.26%)
Grade	High Grade	381(94.31%)	190(94.06%)	191(94.55%)	1
Grade	Low Grade	20(4.95%)	10(4.95%)	10(4.95%)
Grade	unknow	3(0.74%)	2(0.99%)	1(0.5%)
Stage	Stage I	2(0.5%)	1(0.5%)	1(0.5%)	0.971
Stage	Stage II	128(31.68%)	66(32.67%)	62(30.69%)
Stage	Stage III	140(34.65%)	68(33.66%)	72(35.64%)
Stage	Stage IV	132(32.67%)	66(32.67%)	66(32.67%)
Stage	unknow	2(0.5%)	1(0.5%)	1(0.5%)
T	T0	1(0.25%)	0(0%)	1(0.5%)	0.5421
T	T1	3(0.74%)	2(0.99%)	1(0.5%)
T	T2	117(28.96%)	56(27.72%)	61(30.2%)
T	T3	193(47.77%)	94(46.53%)	99(49.01%)
T	T4	57(14.11%)	33(16.34%)	24(11.88%)
T	unknow	33(8.17%)	17(8.42%)	16(7.92%)
M	M0	194(48.02%)	94(46.53%)	100(49.5%)	0.9337
M	M1	11(2.72%)	6(2.97%)	5(2.48%)
M	unknow	199(49.26%)	102(50.5%)	97(48.02%)
N	N0	235(58.17%)	116(57.43%)	119(58.91%)	0.4071
N	N1	46(11.39%)	22(10.89%)	24(11.88%)
N	N2	75(18.56%)	39(19.31%)	36(17.82%)
N	N3	6(1.49%)	5(2.48%)	1(0.5%)
N	unknow	42(10.4%)	20(9.9%)	22(10.89%)
