# Supplementary material for: Deciphering the significance of anoikis in bladder cancer and systematic analysis of S100A7 as a potential therapeutic target
Source: Eur J Med Res. 2024 Jan 12;29:52. doi: 10.1186/s40001-024-01642-9 (PMC10785515; doi:10.1186/s40001-024-01642-9)
Supplement: Supplementary file 1 — Additional file 1. The different drug sensitivity between high and low-risk groups in TCGA cohort. [file 40001_2024_1642_MOESM1_ESM.zip › Supplementary material/Supplementary Table 2.xlsx]

## Sheet: TCGA.riskDiff
gene	lowMean	highMean	logFC	pValue	fdr
MT1G	4.74079	6.02147	1.28068	6.86713e-17	3.36953e-15
RNF128	7.93019	6.80814	-1.12205	6.14483e-09	3.84597e-08
UPK3A	6.97644	5.7621	-1.21435	0.000101954	0.000260724
COL11A1	3.92583	5.13217	1.20633	2.36532e-13	4.20587e-12
CLIC4	6.32781	7.60946	1.28165	4.51313e-25	8.12301e-22
ANPEP	4.19058	5.25236	1.06179	1.56733e-17	9.54269e-16
CTSK	6.3142	7.46693	1.15274	1.45989e-15	4.67687e-14
FLNA	8.1454	9.43842	1.29302	4.49929e-18	3.19038e-16
TESC	6.83716	5.63846	-1.1987	3.12649e-08	1.69028e-07
BCAS1	6.98267	5.52387	-1.45881	9.57812e-12	1.14123e-10
FCGR2A	4.45236	5.47743	1.02507	1.79573e-15	5.55387e-14
SLC16A1	4.63083	6.016	1.38517	2.44717e-18	1.87225e-16
TMEM158	5.90783	7.13125	1.22342	1.09133e-15	3.72174e-14
KLK7	3.04304	4.07522	1.03218	9.59634e-18	6.28636e-16
ASPN	4.81618	6.20896	1.39278	7.99068e-17	3.77738e-15
PPP1R14C	4.19705	5.54179	1.34474	1.10742e-11	1.29559e-10
RRAD	4.262	5.48418	1.22217	7.26441e-15	1.93756e-13
C1S	6.89337	8.09756	1.2042	8.79354e-11	8.24013e-10
PDPN	5.58322	6.71116	1.12794	3.06708e-15	8.9391e-14
CCL18	5.02776	6.41048	1.38272	1.22744e-13	2.37898e-12
TBX3	7.79854	6.7347	-1.06384	7.09198e-12	8.77368e-11
TNFAIP6	4.35781	5.7349	1.37709	1.10238e-19	1.37454e-17
ACTC1	4.5365	5.7111	1.17459	2.28963e-09	1.56994e-08
C10orf99	8.30801	6.73594	-1.57207	5.46243e-08	2.79712e-07
THBS2	6.23349	7.82146	1.58797	1.42079e-14	3.51539e-13
FN1	6.49482	8.34925	1.85442	4.65988e-24	4.63541e-21
GAS1	4.06909	5.65599	1.5869	3.70927e-21	8.80309e-19
FBLN2	5.42084	6.71965	1.29881	2.92373e-15	8.58589e-14
ANXA1	8.38536	9.66259	1.27723	1.04486e-13	2.05595e-12
MMD	5.49927	6.61535	1.11609	2.39753e-22	8.99384e-20
FKBP10	5.89582	7.15127	1.25545	2.14055e-19	2.51439e-17
TMPRSS4	8.16887	6.59227	-1.5766	9.27055e-12	1.11141e-10
DCN	6.53817	7.79014	1.25198	3.64011e-12	4.84335e-11
EPSTI1	5.8151	6.8285	1.0134	4.46125e-11	4.55087e-10
SULF2	5.41858	6.92429	1.50571	1.4403e-18	1.19241e-16
UPK2	8.95354	7.71673	-1.23681	0.000313006	0.000723935
GFPT2	3.98415	5.41144	1.42729	1.22325e-20	2.12316e-18
VCAN	5.88888	7.22042	1.33154	3.06708e-15	8.9391e-14
FMOD	5.15131	6.35212	1.20082	1.44578e-18	1.19241e-16
CYP4F8	5.22708	3.96054	-1.26655	2.36077e-08	1.31168e-07
CDC20	7.78296	8.89206	1.10911	1.25372e-15	4.1895e-14
S100A10	10.0019	11.1902	1.18823	5.50756e-17	2.77261e-15
SLITRK6	7.20258	5.94009	-1.26249	1.34282e-08	7.81565e-08
CD14	6.77382	8.02882	1.255	3.30054e-13	5.63612e-12
POSTN	5.5847	7.4458	1.8611	1.74119e-18	1.35895e-16
FNDC1	3.74682	5.12293	1.3761	7.02916e-19	6.5921e-17
GATA3	9.10586	8.0954	-1.01046	6.6835e-09	4.13637e-08
LOX	4.10201	5.32382	1.22181	5.90308e-22	1.90686e-19
GAS6	6.07506	7.26898	1.19392	2.545e-17	1.41606e-15
CAPNS2	7.0843	5.95948	-1.12482	8.19858e-07	3.27184e-06
GGT6	7.56033	6.40025	-1.16007	1.83451e-10	1.60161e-09
DSG3	3.81423	4.83252	1.01829	1.2379e-06	4.71503e-06
COMP	4.8305	6.2403	1.4098	5.38797e-10	4.21363e-09
SFRP2	5.21456	7.77359	2.55903	5.343e-18	3.72058e-16
RAMP1	4.99561	6.31755	1.32195	7.79161e-17	3.72507e-15
IGFL2	3.03523	4.08781	1.05259	2.1737e-17	1.25138e-15
LRRC15	3.55115	4.73083	1.17968	4.21015e-17	2.19551e-15
CLIC3	6.43538	7.9357	1.50032	1.69231e-11	1.89412e-10
RBP1	5.13177	6.18276	1.05099	9.68068e-11	8.9774e-10
COL10A1	4.01496	5.62005	1.60509	7.3316e-19	6.79272e-17
KRT16	6.14113	7.46232	1.32119	3.88856e-07	1.6552e-06
MMP3	4.18195	5.66478	1.48283	8.22789e-15	2.16966e-13
ADAM19	4.55084	5.80353	1.25268	7.26947e-20	9.28974e-18
C1QB	7.51174	8.85415	1.34241	6.00863e-11	5.84234e-10
CDC25B	6.8855	7.91032	1.02482	1.77631e-17	1.05932e-15
FOXA1	8.21324	6.7011	-1.51214	3.5226e-17	1.87052e-15
C1QC	7.5625	8.83574	1.27324	7.75562e-12	9.4046e-11
SOX9	5.64037	6.71219	1.07182	9.09073e-10	6.77234e-09
ACTN1	7.75167	8.82777	1.0761	5.11371e-21	1.10125e-18
NNMT	5.58216	7.08323	1.50107	1.87014e-17	1.10958e-15
PADI3	8.25656	6.83837	-1.41819	3.52247e-07	1.5121e-06
THY1	6.44873	7.50164	1.05291	1.51122e-15	4.80162e-14
ECM1	5.54791	6.63476	1.08685	1.17505e-20	2.08713e-18
TYROBP	7.2245	8.31036	1.08586	7.98603e-11	7.57501e-10
G0S2	5.72349	6.72729	1.0038	1.42981e-09	1.02511e-08
HTRA3	4.97582	6.49294	1.51713	1.96024e-22	7.86058e-20
CALB2	3.6058	4.73738	1.13158	1.2962e-16	5.79748e-15
SERPING1	7.08039	8.09152	1.01113	1.88149e-09	1.3149e-08
TPM1	5.98245	7.47969	1.49724	1.28628e-29	1.49582e-25
IL32	5.78165	6.83816	1.05651	7.48137e-11	7.12537e-10
FBN1	4.4013	5.53546	1.13416	1.53052e-18	1.24465e-16
PPFIBP2	8.03356	6.95903	-1.07454	2.45314e-12	3.40019e-11
DPYSL3	6.30415	7.59968	1.29553	2.06274e-13	3.72478e-12
MT1E	5.87384	7.07868	1.20483	1.36625e-12	2.03173e-11
S100P	12.822	11.6484	-1.17355	6.96093e-09	4.28754e-08
TNNT1	4.1435	5.14998	1.00647	1.11289e-07	5.3171e-07
RAB31	7.39251	8.56647	1.17396	5.36878e-21	1.13515e-18
MT2A	9.00654	10.7876	1.78108	1.18454e-20	2.08713e-18
OLR1	4.33405	5.55968	1.22563	6.39771e-11	6.16395e-10
FLNC	4.90593	6.30927	1.40335	2.51287e-13	4.4276e-12
VASN	5.87637	6.89241	1.01604	1.51062e-17	9.34416e-16
ANGPTL2	5.94269	6.98143	1.03874	3.25321e-14	7.34594e-13
TPM2	7.80021	8.98713	1.18692	1.27121e-15	4.22368e-14
SPOCD1	6.36752	5.08358	-1.28394	1.70159e-10	1.50021e-09
PALLD	6.7403	7.94237	1.20207	2.4535e-17	1.38504e-15
FCER1G	6.42611	7.58306	1.15695	1.32071e-12	1.9741e-11
EMP3	6.31559	7.66267	1.34708	4.00914e-19	4.05411e-17
ARL14	5.93986	4.77001	-1.16985	3.30595e-09	2.19138e-08
ANXA3	4.97401	6.27652	1.30251	5.17899e-12	6.60378e-11
GPX2	10.4592	8.51033	-1.9489	2.76403e-13	4.81182e-12
IL6	3.85461	4.88192	1.02732	3.70834e-13	6.28634e-12
C1QTNF1	4.3258	5.4188	1.093	7.61738e-23	4.41066e-20
CPA4	3.04064	4.29861	1.25798	8.98248e-16	3.09962e-14
TAGLN	7.57602	8.9717	1.39567	1.91695e-14	4.59633e-13
LTBP2	5.69133	6.72618	1.03485	1.0926e-16	5.06208e-15
TUBB2B	3.65114	4.8062	1.15505	8.32013e-16	2.90555e-14
MT1X	6.12705	7.31239	1.18534	3.92089e-15	1.10402e-13
ITGA5	6.85493	8.16046	1.30553	3.13063e-19	3.35295e-17
TEAD4	5.1765	6.27162	1.09513	4.67172e-20	6.31714e-18
MFAP5	3.60113	5.15981	1.55868	6.13214e-20	8.01243e-18
VSIG2	9.35314	7.84931	-1.50383	7.57292e-12	9.25058e-11
ALDH1L1	6.11418	5.01667	-1.0975	1.25785e-10	1.13922e-09
DSP	7.16775	8.37052	1.20277	2.11603e-13	3.80918e-12
UPK1A	8.95424	7.51349	-1.44075	2.65618e-05	7.70869e-05
P2RY6	4.14358	5.18576	1.04217	3.73019e-18	2.72134e-16
ISLR	5.29152	6.9126	1.62108	7.62485e-17	3.67923e-15
PNMA1	6.18169	7.26856	1.08687	1.58675e-24	2.30654e-21
CYP4B1	8.32293	6.54235	-1.78057	1.31427e-11	1.51025e-10
SPARC	9.45939	10.6016	1.14219	9.27191e-18	6.12631e-16
MAMDC2	3.64765	4.66201	1.01437	4.56492e-11	4.64034e-10
FAM20C	4.68556	5.77383	1.08827	1.05817e-18	9.1832e-17
AKR1C3	9.31936	7.87066	-1.4487	2.36123e-11	2.55667e-10
APOE	7.94042	9.14023	1.19981	1.1206e-11	1.30839e-10
OLFML3	5.52375	6.70464	1.18088	1.47902e-13	2.81038e-12
TIMP2	6.87249	8.48471	1.61222	6.42966e-24	5.75157e-21
CASP14	3.86052	4.9489	1.08839	5.93447e-06	1.97855e-05
KLHDC7B	5.10244	6.15041	1.04797	7.59478e-07	3.04656e-06
CYP4F12	7.30645	5.91182	-1.39463	1.26765e-13	2.44875e-12
CPXM1	4.85372	6.19029	1.33658	2.11886e-17	1.22588e-15
MYLK	4.59998	5.70681	1.10684	4.12124e-14	9.05972e-13
MYL9	7.3193	8.52148	1.20218	4.2031e-14	9.20487e-13
RARRES2	6.94613	8.02242	1.07629	2.18894e-11	2.39466e-10
SPHK1	4.57888	6.08963	1.51075	4.88959e-25	8.12301e-22
DAPK3	6.32598	7.44679	1.12081	1.63816e-17	9.92196e-16
KRT6B	4.00557	5.42147	1.4159	5.39887e-08	2.77068e-07
FOXQ1	9.75248	8.40649	-1.34599	3.96149e-12	5.20544e-11
CDA	4.32977	5.52166	1.19189	1.64514e-14	4.02764e-13
SIRPA	5.84139	6.93998	1.0986	1.28424e-17	8.16088e-16
PSCA	10.5118	8.7691	-1.74271	2.11335e-08	1.18496e-07
MMP1	6.38623	7.48911	1.10288	5.48421e-06	1.84217e-05
LIPG	4.15418	5.1722	1.01802	2.04961e-13	3.70684e-12
FAM3D	5.54406	4.47884	-1.06521	2.45279e-09	1.66902e-08
PTGS1	4.74867	6.18561	1.43694	1.32514e-15	4.35311e-14
HTRA1	8.01439	9.07357	1.05918	3.58852e-15	1.02282e-13
SLC2A3	5.89959	7.10928	1.2097	3.38909e-16	1.35436e-14
CLCA4	6.95137	4.72717	-2.22421	8.31481e-15	2.18268e-13
PRTFDC1	4.80306	5.86343	1.06037	1.7469e-15	5.41725e-14
SHH	4.36828	3.07491	-1.29337	5.29153e-12	6.73252e-11
MMP11	5.47702	7.34221	1.86519	4.42047e-23	3.00572e-20
TNC	4.96444	6.73869	1.77424	7.69703e-22	2.35549e-19
LUM	8.17251	9.60175	1.42924	2.79933e-13	4.86598e-12
MFAP2	5.6585	7.06378	1.40528	1.05081e-22	4.88794e-20
C1QA	7.95835	9.23042	1.27207	1.61374e-10	1.43254e-09
CHRDL2	3.41386	4.46837	1.05451	1.01235e-12	1.55517e-11
PDLIM3	4.27936	5.52257	1.24321	1.59705e-15	5.00598e-14
S100A9	9.37275	10.8144	1.44169	5.63184e-08	2.87375e-07
ARL4C	5.79977	6.82635	1.02658	5.59091e-21	1.16101e-18
RAPGEFL1	8.43268	7.3224	-1.11029	2.03659e-13	3.68901e-12
PCP4L1	5.72224	4.38324	-1.339	1.68741e-10	1.4911e-09
FILIP1L	5.11775	6.21451	1.09676	1.11636e-16	5.12775e-15
MSRB3	4.26041	5.34402	1.08361	1.42006e-15	4.5872e-14
SLC44A4	6.96004	5.56128	-1.39876	9.20065e-11	8.58703e-10
COLEC12	4.06092	5.06374	1.00282	9.19429e-15	2.37601e-13
PDGFRB	6.61857	7.7498	1.13123	1.65119e-18	1.31518e-16
MT1M	3.73816	5.27022	1.53206	1.00944e-17	6.55796e-16
COL1A2	8.9108	10.604	1.69322	5.96895e-20	7.88783e-18
PLAUR	5.86211	6.88934	1.02723	5.66947e-17	2.84182e-15
TWIST1	4.623	5.95528	1.33228	5.22554e-18	3.66071e-16
SFRP1	3.69522	4.78965	1.09443	1.46651e-12	2.16697e-11
TFPI2	4.36876	5.41336	1.0446	4.64891e-08	2.41781e-07
GSTA1	4.80496	3.77232	-1.03264	2.08186e-07	9.37278e-07
OLFML2B	5.27639	6.55287	1.27647	3.14276e-19	3.35295e-17
CRISPLD2	5.91534	6.98215	1.06681	8.92049e-16	3.08739e-14
VSIG4	4.97005	6.03761	1.06757	5.22761e-13	8.63521e-12
SERPINB7	2.83124	3.85987	1.02863	6.25849e-16	2.31048e-14
TGFB3	4.77875	5.88433	1.10557	1.05954e-17	6.8074e-16
LAMC2	6.22162	7.25323	1.03161	6.84731e-08	3.42189e-07
FAP	3.85784	5.32165	1.46381	1.96859e-23	1.52618e-20
ENTPD3	6.40967	5.40489	-1.00477	2.3681e-10	2.01159e-09
ACTG2	7.05724	8.35122	1.29398	4.26293e-08	2.23506e-07
RGS2	6.79856	7.89571	1.09715	2.54502e-13	4.47069e-12
CALML5	4.09825	5.47229	1.37404	1.88023e-08	1.064e-07
CCL8	4.51191	5.5881	1.07619	9.89531e-12	1.17541e-10
COL16A1	5.80185	7.28439	1.48254	2.23054e-20	3.45852e-18
COL15A1	6.15298	7.18817	1.03519	9.57603e-14	1.89387e-12
FBP1	8.43302	7.27705	-1.15597	4.75481e-10	3.77689e-09
KRT81	2.93213	4.13973	1.2076	1.14326e-14	2.87793e-13
COL5A1	6.86153	8.60614	1.74461	8.72347e-23	4.41066e-20
ICAM1	5.48626	6.49159	1.00533	1.61815e-12	2.36104e-11
ADAMTS2	4.03864	5.33827	1.29963	4.78329e-24	4.63541e-21
DEGS1	7.00553	8.18213	1.1766	2.37752e-22	8.99384e-20
CNN3	8.55492	9.57031	1.0154	1.11107e-19	1.37454e-17
C1R	6.83196	7.87588	1.04392	3.2385e-13	5.54646e-12
C15orf48	5.49082	6.56941	1.07858	3.02786e-09	2.02245e-08
MMP9	5.12442	6.77936	1.65494	8.25408e-17	3.8861e-15
KDELR3	5.75606	6.76961	1.01356	3.02219e-18	2.25289e-16
LGALS1	10.2131	11.4586	1.24545	2.24276e-19	2.60811e-17
PCP4	4.6445	5.68749	1.04299	0.00272454	0.00513179
CCL11	4.33182	5.38134	1.04952	1.46686e-10	1.31317e-09
CCDC80	4.33996	5.55387	1.21391	7.73563e-17	3.71726e-15
ADAM12	4.03703	5.08912	1.05209	4.97485e-19	4.82105e-17
RAC3	5.0339	6.10814	1.07424	1.86085e-26	6.46663e-23
CAV1	6.84944	8.31681	1.46737	3.20417e-19	3.38739e-17
TUBA1A	8.38598	9.51834	1.13235	7.57005e-17	3.66801e-15
FAM3B	6.29052	4.91044	-1.38008	4.52732e-10	3.62341e-09
DNM1	3.89806	4.90557	1.00752	1.62016e-18	1.29937e-16
FABP6	6.34125	5.22074	-1.12051	1.64531e-10	1.45722e-09
L1CAM	3.0451	4.15392	1.10881	4.10299e-19	4.11324e-17
BTBD16	7.35475	5.39375	-1.96101	5.41091e-13	8.86246e-12
NCF2	4.39286	5.50168	1.10882	1.40055e-15	4.5368e-14
ANXA10	6.82378	4.29515	-2.52863	1.33992e-17	8.42265e-16
TFF1	5.82295	4.47096	-1.352	7.04331e-07	2.84398e-06
ROR2	3.99437	5.12171	1.12734	5.79397e-17	2.89176e-15
COL12A1	5.80536	6.93066	1.1253	1.10659e-15	3.76275e-14
FER1L4	6.57558	5.28527	-1.29031	5.04183e-15	1.39267e-13
SULF1	5.09401	6.8695	1.77549	3.92437e-20	5.49837e-18
COL18A1	6.31649	7.38016	1.06367	2.13731e-21	5.64881e-19
IGFBP5	7.31044	8.38202	1.07158	5.74055e-08	2.91387e-07
INHBA	4.47684	5.75435	1.27751	2.94257e-19	3.22822e-17
COL8A2	4.8524	5.85709	1.00469	1.30266e-14	3.25078e-13
RCN3	6.25768	7.4345	1.17682	9.99329e-19	8.73774e-17
TGFBI	7.75458	9.32145	1.56686	5.58331e-19	5.36597e-17
CRTAC1	5.91733	4.34663	-1.5707	5.67169e-08	2.88608e-07
PRRX1	4.18376	5.59002	1.40626	8.17726e-21	1.57154e-18
COL3A1	9.32549	10.9571	1.63164	1.74119e-18	1.35895e-16
CYP3A5	6.3948	5.19374	-1.20106	2.19801e-12	3.07219e-11
S100A7	4.36907	6.99095	2.62187	1.11482e-16	5.12775e-15
CD248	6.11957	7.18327	1.0637	6.59966e-17	3.25201e-15
BHMT	5.92913	4.81251	-1.11662	1.47641e-06	5.53129e-06
THBS1	6.8378	7.92344	1.08564	5.75244e-14	1.22071e-12
KLK6	3.04171	4.23016	1.18846	2.98849e-15	8.75395e-14
FSTL1	7.78852	8.83208	1.04356	4.38493e-20	5.9991e-18
CD163	4.52601	5.75141	1.2254	1.38336e-14	3.43008e-13
HERC5	5.09733	6.18516	1.08783	7.66692e-15	2.03558e-13
CALD1	6.68673	8.13966	1.45293	6.52107e-21	1.30747e-18
COL6A2	7.59777	9.20081	1.60304	3.89374e-22	1.37213e-19
SPINK1	10.5164	8.23857	-2.2778	1.69332e-09	1.19779e-08
CDH11	4.70454	5.76821	1.06367	6.07577e-13	9.84055e-12
APCDD1L	3.13036	4.1732	1.04283	2.22431e-26	6.46663e-23
COL6A3	7.62268	9.04351	1.42083	1.49953e-17	9.32516e-16
HSD17B2	6.772	5.10541	-1.66659	2.4577e-14	5.78555e-13
AXL	5.61785	6.704	1.08615	1.7469e-15	5.41725e-14
SRPX	5.3252	6.63525	1.31004	7.89666e-13	1.25451e-11
CHST11	4.60119	6.03302	1.43183	9.7454e-28	5.66646e-24
CILP	3.59097	4.61236	1.0214	2.20969e-10	1.88529e-09
AQP3	9.15817	8.12616	-1.03201	1.66597e-06	6.19161e-06
KRT14	5.5942	7.66229	2.06809	3.88553e-10	3.16199e-09
CSF1R	5.7251	6.77573	1.05062	1.33298e-12	1.98733e-11
IFI6	9.88146	11.0901	1.20865	5.9066e-11	5.76241e-10
DES	5.3929	6.93987	1.54697	2.63689e-07	1.16285e-06
MGP	7.10552	8.10611	1.00059	1.35372e-07	6.34776e-07
KRT5	7.6966	8.87339	1.17679	0.000888659	0.00187079
CD109	4.11068	5.30075	1.19007	3.25834e-18	2.41345e-16
SERPINF1	7.12774	8.18567	1.05793	1.35357e-11	1.55081e-10
TMEM45A	5.44744	6.61874	1.1713	5.54679e-11	5.47104e-10
GREM1	4.38299	5.85108	1.46809	8.736e-16	3.04164e-14
CCL2	5.67969	6.8379	1.15821	3.26425e-12	4.40371e-11
CTSE	6.22473	4.79669	-1.42803	3.79513e-08	2.01156e-07
TGFB1I1	5.79443	6.80963	1.0152	1.25608e-17	8.0258e-16
FGFR3	8.91153	7.61651	-1.29502	5.61057e-11	5.50594e-10
ADAMTSL4	4.17103	5.20238	1.03136	1.69958e-17	1.02406e-15
CNN1	5.56231	6.99353	1.43121	8.65509e-09	5.22857e-08
COL6A1	7.49575	8.96624	1.47049	7.50814e-22	2.35549e-19
ZBED2	3.33261	4.53984	1.20723	1.02362e-14	2.6162e-13
UCHL1	4.55193	5.92541	1.37348	1.47002e-15	4.69638e-14
TRIM31	6.04947	4.61276	-1.43671	3.97644e-11	4.08498e-10
FHL1	5.06319	6.15968	1.09649	3.59884e-10	2.94933e-09
EMILIN1	5.66963	6.96588	1.29625	2.65656e-15	7.90105e-14
DSC3	4.68819	5.70607	1.01788	3.72502e-05	0.000104266
SERPINE1	7.28587	8.37811	1.09224	3.0311e-11	3.19861e-10
AGR2	8.51443	6.93193	-1.5825	1.14584e-12	1.7464e-11
SBSN	3.54592	5.00682	1.46091	1.6808e-11	1.88667e-10
MAOA	9.06335	7.82608	-1.23727	2.08932e-15	6.39387e-14
IFIT1	5.06044	6.13519	1.07475	4.49046e-10	3.60135e-09
CCL21	4.21135	5.51474	1.30339	1.04836e-10	9.64509e-10
CXCL5	3.28634	4.30256	1.01622	7.22204e-14	1.47381e-12
TGM2	6.13638	7.39004	1.25367	4.14835e-14	9.10211e-13
BGN	8.08825	9.42911	1.34086	6.55214e-17	3.24233e-15
TCF7L1	4.12868	5.14118	1.01249	4.50084e-19	4.39834e-17
IFITM3	10.2437	11.2872	1.04352	4.25856e-14	9.27392e-13
TUBB6	6.49248	7.85859	1.36611	1.3929e-17	8.7086e-16
SPRR1B	4.95122	6.55232	1.6011	5.42825e-08	2.78452e-07
MYADM	6.00337	7.09782	1.09445	1.40056e-15	4.5368e-14
MMP12	5.45234	6.52773	1.07539	1.20348e-06	4.59462e-06
COL5A3	4.36543	5.41026	1.04483	8.24354e-21	1.57154e-18
MRC2	5.61839	6.65879	1.0404	1.0974e-20	1.994e-18
COL5A2	7.17312	8.65794	1.48482	3.51801e-21	8.59283e-19
KLK5	2.89106	4.38095	1.4899	2.37485e-20	3.63383e-18
CXCL10	6.24298	7.37385	1.13087	2.36037e-06	8.54568e-06
CTHRC1	6.49121	8.43811	1.9469	1.72806e-22	7.17702e-20
GLT8D2	4.49096	5.63512	1.14416	8.57734e-19	7.73224e-17
UBE2E2	5.37242	6.50991	1.13749	4.40161e-15	1.23044e-13
PLAU	7.75499	8.78802	1.03303	5.42133e-11	5.36094e-10
IGF2BP2	5.25401	6.5924	1.33839	3.74105e-16	1.47473e-14
RBPMS2	4.80901	5.89789	1.08888	5.85186e-13	9.50436e-12
CDKN2B	4.63147	5.75223	1.12076	1.06249e-11	1.24805e-10
OLFML2A	5.4382	6.48406	1.04586	1.42419e-16	6.24976e-15
DPT	3.58675	4.63729	1.05055	6.31499e-13	1.01996e-11
S100A8	7.51769	9.4807	1.96302	4.83455e-11	4.8592e-10
HMGCS2	8.52688	6.3794	-2.14748	2.64407e-11	2.82869e-10
COL1A1	9.14102	10.8232	1.68215	7.72785e-21	1.52317e-18
CST6	5.89432	7.53492	1.6406	1.40056e-15	4.5368e-14
PI3	4.98845	7.05569	2.06724	6.14733e-11	5.95728e-10
CDCA5	5.92658	6.94215	1.01556	3.9861e-16	1.55551e-14
KRT13	10.0008	8.83542	-1.16537	0.00126139	0.00257661
FSTL3	5.45738	6.78636	1.32898	4.59988e-22	1.5733e-19
CYP4F11	5.81842	4.7177	-1.10072	2.22756e-11	2.42779e-10
SPP1	6.75115	7.9638	1.21266	2.60721e-12	3.58808e-11
GNG4	3.07927	4.24394	1.16467	9.98776e-23	4.83949e-20
ALOX5AP	5.58575	6.68894	1.1032	3.36382e-11	3.51463e-10
CRYAB	4.8143	6.06551	1.25121	6.24052e-15	1.68378e-13
CYBRD1	5.77899	6.85031	1.07132	1.24168e-12	1.87525e-11
CHI3L1	4.77855	6.12253	1.34398	6.7255e-14	1.39165e-12
PTGIS	4.33202	5.48383	1.15181	3.3055e-10	2.72815e-09
CDKN2A	4.5941	5.89227	1.29816	1.89141e-09	1.32104e-08
EFEMP1	4.60697	6.33478	1.72781	1.90112e-20	3.15831e-18
DSC2	4.85178	6.01781	1.16603	2.12956e-13	3.82762e-12
ACTA2	8.04341	9.07362	1.03021	1.8654e-10	1.62492e-09
SLC14A1	7.40477	5.52735	-1.87742	2.1458e-14	5.09255e-13
F3	6.09855	7.35171	1.25316	5.80627e-11	5.67881e-10
ERN2	5.23004	4.00213	-1.2279	7.47403e-12	9.15864e-11
SFRP4	4.52506	5.93984	1.41478	4.48979e-10	3.60135e-09
ARSI	3.11083	4.41463	1.3038	4.57936e-24	4.63541e-21
LGALS4	5.3043	4.12401	-1.18029	1.1272e-08	6.66405e-08
DHRS2	9.86899	7.86067	-2.00833	1.87581e-10	1.62911e-09
AEBP1	7.02197	8.89235	1.87039	6.20918e-20	8.02296e-18
