# Supplementary material for: Deciphering the significance of anoikis in bladder cancer and systematic analysis of S100A7 as a potential therapeutic target
Source: Eur J Med Res. 2024 Jan 12;29:52. doi: 10.1186/s40001-024-01642-9 (PMC10785515; doi:10.1186/s40001-024-01642-9)
Supplement: Supplementary file 1 — Additional file 1. The different drug sensitivity between high and low-risk groups in TCGA cohort. [file 40001_2024_1642_MOESM1_ESM.zip › Supplementary material/Supplementary Table3.xlsx]

## Sheet: diff
gene	logFC	pValue	fdr
SATB1	-1.04529	5.45631e-06	2.18253e-05
