# Supplementary material for: Deciphering the significance of anoikis in bladder cancer and systematic analysis of S100A7 as a potential therapeutic target
Source: Eur J Med Res. 2024 Jan 12;29:52. doi: 10.1186/s40001-024-01642-9 (PMC10785515; doi:10.1186/s40001-024-01642-9)
Supplement: Supplementary file 1 — Additional file 1. The different drug sensitivity between high and low-risk groups in TCGA cohort. [file 40001_2024_1642_MOESM1_ESM.zip › Supplementary material/supplementary file 1/DrugPredictions.csv]

	Camptothecin_1003	Vinblastine_1004	Cisplatin_1005	Cytarabine_1006	Docetaxel_1007	Gefitinib_1010	Navitoclax_1011	Vorinostat_1012	Nilotinib_1013	Olaparib_1017	Axitinib_1021	AZD7762_1022	SB216763_1025	KU-55933_1030	Afatinib_1032	Staurosporine_1034	PLX-4720_1036	NU7441_1038	Doramapimod_1042	Wee1 Inhibitor_1046	Nutlin-3a (-)_1047	Mirin_1048	PD173074_1049	ZM447439_1050	Alisertib_1051	RO-3306_1052	MK-2206_1053	Palbociclib_1054	Dactolisib_1057	Pictilisib_1058	AZD8055_1059	PD0325901_1060	Obatoclax Mesylate_1068	5-Fluorouracil_1073	Dasatinib_1079	Paclitaxel_1080	Crizotinib_1083	Rapamycin_1084	Sorafenib_1085	BI-2536_1086	Irinotecan_1088	Oxaliplatin_1089	BMS-536924_1091	GSK1904529A_1093	Tozasertib_1096	PF-4708671_1129	PRIMA-1MET_1131	Erlotinib_1168	Niraparib_1177
TCGA-ZF-A9RN	0.0271991210329629	0.00638392648476174	7.0265155155298	0.974162556526868	0.00377350566097368	28.5703111179332	1.22275474302081	1.73931139649694	15.0050409047449	33.8564867966879	18.0315619674483	0.570659716141419	187.575083972337	92.2980566809353	5.25472672283845	0.0456188095715959	54.7426449349107	15.2627139004564	93.2363466926165	1.4104689634714	64.1555235393807	78.7495207955605	31.1728400483479	15.2093544287108	3.6895164368542	15.869514368173	6.28414841778677	24.6149544549598	0.0931679532507591	2.09145293742713	0.73767666419315	2.70490108324602	3.63405762727405	40.6831342853531	9.75730062461357	0.00954061438345023	16.0393750732593	0.0393290491400148	7.03493191335247	1.32782527057054	2.63219656781847	18.7705430273525	8.47384655174962	45.030042703048	12.7105752166242	43.5616460454691	45.0605774972213	13.6733261413388	30.9420482207989
TCGA-CF-A1HR	0.137932917682483	0.0541129019032925	50.8453047026564	9.66296484254791	0.0208324645264111	28.6189287750367	12.8135180398084	5.29369932916767	53.6784254758947	139.709986610221	35.6196504946155	2.23032494701502	232.434294847283	90.9121692892045	6.01273834383425	0.140600030026662	150.173604298077	16.7428290605985	88.401412809526	13.4372318831216	136.684770591544	119.611838607577	55.6056043679967	23.9970933694019	15.6659949016427	22.6573469374077	22.2359643066285	43.814068877149	0.198045515014779	4.08497953259638	0.884260846466697	2.52120853645717	6.07764863336201	179.355311260249	11.8255925134898	0.155179295488295	33.5396718449687	0.124709008195654	15.2798713731366	2.43735398310486	21.3998010183035	55.2918964628891	10.6591690960843	84.0394244200191	41.1317560861582	51.230991261194	150.408601220718	13.3152400096736	122.910624309684
TCGA-XF-A8HH	0.224410559676796	0.0387228078343761	83.0579558672169	11.887240058257	0.0224425485106903	28.3616810335008	7.49531093584478	3.38760630620794	36.4168130995127	110.028453363475	24.0920565064541	2.0956970245307	168.824879659396	84.9315196584173	7.29697950360217	0.0712604703665968	138.83171510764	13.4811392115327	67.1401819445962	12.1731413134709	145.656418595764	163.281783419321	64.6991905921106	23.3177921309802	14.9928351608735	14.821603159002	20.6573542299098	43.9206778407248	0.308817598088656	4.38817035649972	0.787897636734766	2.5586591905716	4.69279518990271	229.538792522062	6.59608813940385	0.143677998136339	33.9273547830753	0.145656546062942	15.4639260282854	1.24268800757567	35.3470335476139	71.7986172551931	8.91279809532459	82.5192638495445	25.9899558702827	51.7342798047873	59.9052843941959	18.6583675809526	132.066056486213
TCGA-ZF-AA4W	0.0694893904176262	0.0157987489043348	21.5766501747076	3.86158836280402	0.00429338097228117	13.2830194686311	20.782461085379	3.50750614314612	37.8594121747349	93.0521934808936	24.9912670537074	0.522225955120283	198.547291352504	64.0639975803295	3.91801746072468	0.0479526863792408	77.6141903316757	15.1754912481728	158.779759323662	7.69126383417758	400.712611992752	64.2811129717423	123.953455336599	27.2765303837008	3.01179049090513	24.326479711826	23.4768872187504	52.4375305240436	0.238585805811002	3.95873278594097	0.881616401188866	0.683295820773718	2.75816015192384	52.155495594428	1.95700258960439	0.0247531217100231	16.3125139667749	0.175285341087617	20.0694078053681	1.44125177577425	10.9228908405224	61.4591972109883	8.04668308606908	53.2577628296978	22.1850237147305	53.4667163793306	118.483455159691	9.2825785725536	77.4864723570489
TCGA-XF-A9SU	0.074005041921209	0.0232682734793309	31.8789065751674	5.25307557162232	0.0090737367310137	36.9534769405648	7.66379388147808	4.05825898393806	36.1615261483817	81.728961294755	19.4615180267797	1.10831910588799	204.116517975162	77.3372412638319	8.77441626226123	0.0412008359163068	90.3751365347532	14.077224322139	93.8039416229776	8.20090077338237	45.9431897920661	110.765779407271	57.820335019071	25.2040252951537	7.73702085291974	20.298482503032	17.2214399613028	26.4871074924365	0.119974582637355	3.64053269550358	0.716121166605174	1.28113629521115	3.7542198475649	97.5733132715692	3.44146717925663	0.0687254541026959	37.4651526290175	0.0876745207413216	14.1805847378154	2.10167687532828	11.2847522468285	41.2095041638392	7.99019828781937	79.7282335938437	23.75613018893	42.2593081606283	66.0043871026054	20.314947768824	91.4495610664903
TCGA-DK-A3IQ	0.346055927580217	0.04370508860268	125.412983792712	16.8767826257917	0.0210883603367343	63.639271564911	15.4253292805249	7.25998751382108	76.0769199132646	93.5182562044549	21.325439054518	2.27097800838325	170.353579813806	61.5223203719732	14.7066670219776	0.0214008404071824	85.5270119357692	9.29043643166389	74.7492459340049	29.8789492256384	42.8004342865921	146.88494759311	72.2109292324845	18.7452976176221	9.62870692463897	9.16197987403304	34.368338521346	62.3673701592323	0.268643286051273	4.57333495156582	0.720176085994154	3.02466285636134	5.12738621570032	482.108656593439	2.23682605577037	0.233650923811587	45.1561841665757	0.263159691028262	34.1119640215421	0.80789948104113	46.1721552121525	173.144695924449	5.94110906589649	181.105732521451	14.4588413643618	65.9680673873774	107.920775262949	34.9201159608494	103.543141715565
TCGA-FD-A6TK	0.0707771947899153	0.0273907203102772	35.2686694246522	6.50747670669951	0.0108049321239859	41.4366674690986	5.32975466498088	6.07614280873585	62.4791827058788	55.1146665400323	25.5738173890572	0.811486475837416	149.504507562373	55.3406172933521	10.3950129553883	0.0193941572472508	78.6299217265907	11.2213999373128	109.476081800268	9.6670361408504	117.099519826763	136.352671371507	110.733096915741	17.1915661095962	8.26202106701893	12.5204584014526	43.1879228476026	60.0402552248357	0.176810882315362	4.03013925337852	0.647489893160669	0.998790877716945	3.14301558076283	111.172233304206	0.796303699976809	0.109563028997478	34.892139736846	0.120288020265015	30.1881493199775	1.46154401303631	12.5272092062891	64.6254048577318	5.98021171723762	115.316803779881	21.1293060800241	43.9022291206498	94.8752111047776	17.802165048697	93.5488510192428
TCGA-DK-A1A7	0.136861161306345	0.259788356610129	56.7178614839048	13.4278139704224	0.0571333596755848	29.8641506703866	9.9050720301598	3.49037602084399	71.0731222707751	125.799102357899	43.9301706024315	2.09051374452495	216.029360707104	102.924251963142	6.07650272399856	0.134902820999847	213.619265905965	15.3209360222447	67.0723617476288	22.5711860286649	100.282671548846	205.526613838217	172.377251148867	36.1640018872659	13.0350311519612	21.7058507894179	25.3060937874498	134.339823576314	0.601493657988752	9.71334426790997	0.939020930940961	2.32549622970564	3.86671917459305	1188.15430368094	14.3965494392398	1.06362762994989	49.3403169285005	0.624746569525575	27.8672996432357	0.652200907485538	15.3139745021419	63.269150824511	19.6072354265102	124.624629894192	40.8861410476211	69.2872471741576	65.9519655703533	12.37421714427	88.1141792863372
TCGA-CU-A5W6	0.145309017435998	0.0332617080228671	34.7579869320737	11.5510042061813	0.014234741938728	26.0355313237278	13.9408325958537	5.63047330497625	51.0112379708944	114.697089456463	29.2630258140777	2.58446070406605	202.96040520758	88.8054097779353	4.85889854354217	0.1729064530234	144.627633971677	16.6587946011406	83.5548961738261	9.44645773914205	183.781110494716	119.851610687935	89.93207922935	22.7470592129535	11.6767575625402	19.9272682347127	33.1657002216608	42.6480255542122	0.285826185657803	5.51396190742755	0.809322099650543	3.0552804802163	5.38875071306332	166.241624072889	11.7350630229815	0.0890143399754135	32.5793619931625	0.0901327142848883	15.4134824375615	1.94523896414257	17.9653331520653	59.1659221387507	14.7042098027636	85.9288133067653	28.476817395345	47.6514787041122	106.623221535887	14.9102389419912	90.1069578172967
TCGA-DK-A3X1	0.128806932161584	0.0510241548807516	32.3373967495918	6.0723344228934	0.0195997137814613	16.6330095911085	13.3895392845785	3.81250715666699	49.7100726320031	88.189177090426	34.8152387267777	1.12865084839587	212.475271320163	95.5364900193596	3.65900654677416	0.0506137838939481	92.5367916280881	15.0697507356401	94.8525264356923	11.7876170360931	84.8307794208005	135.698544573943	98.6691667243359	31.6118008541841	11.5277179568868	20.9109821034277	20.2409706287892	24.9513746096046	0.279701287616958	5.94226399603541	0.991144825854717	1.49689306163758	3.24816735092007	238.549469646735	5.6837633083389	0.170735977245616	30.6125776271442	0.198237350287751	20.7898147291543	0.680639877428294	17.9388157635633	42.0988782614658	12.2531251424324	82.7560502362096	24.2153341642043	63.9808668996526	91.6584302711265	7.81574298541672	78.7860573667781
TCGA-XF-A9ST	0.0580251969823735	0.00413767999246344	5.75670981155772	0.977789536663676	0.00334123548425123	16.2774601344403	5.60587362004286	1.28877418479445	9.53532416122396	37.1226761548281	19.014727205341	0.361462685808575	258.878001524943	99.4360266776862	10.0155552459459	0.0468838491193646	58.6308214164183	14.0394903880783	104.085552464298	1.87901360361478	24.8057632535756	104.113523546194	21.6595999314074	21.3869841018236	3.86873037901796	15.5306235922065	17.2722842300456	31.9976940188715	0.129067361713219	3.53317533631212	0.827054736570997	3.02507110402891	2.18706486559159	27.4868409864844	5.60655174151372	0.0130154952394287	13.2811675869793	0.0479730323595876	4.92451219208386	0.146039608614019	9.53878923207174	12.9786272947566	4.61618974108696	24.7339158698674	13.2086900166488	68.3258125660109	60.2420900985119	11.0964926113013	36.1243993137392
TCGA-CF-A9FM	0.0215404310236741	0.00658903377527746	13.1797808067334	0.906524997852147	0.00481036659785579	12.927573303875	7.31591378345793	3.93840228523806	31.6102156750524	55.1401000912859	22.6411869040581	1.37086357284935	158.661773939439	104.813190673818	2.16173308964613	0.0403888575296892	52.4372444691222	15.1409642101211	83.0667352399546	4.22914083292461	26.5082437031249	62.762929047847	28.4230681114179	24.0669026551483	2.28358129445574	15.3515251082893	16.3335105148318	11.4506497972983	0.0887217200280818	2.97066946406588	0.894988302661548	0.389969397035208	3.7791690625002	37.2034162881202	3.9950666536358	0.0190768360991738	16.9927064399435	0.0534210060293433	7.84206400403112	2.22021616979035	3.67911490609563	11.9893502756465	5.85775062033224	51.4995470783151	24.0597166188856	45.7744168200396	91.2390687965302	7.64527564889352	33.5280069916442
TCGA-BT-A20V	0.151467824646567	0.0336325723675019	14.6243492240846	5.68878329617072	0.0127032784964159	19.6854548282237	2.93153165159726	3.65860643346808	57.9053490756998	57.3893509314454	20.5754496152819	0.695097922797706	244.506776183878	87.6628437970542	6.68472020093799	0.0738889374006228	71.7814182358219	16.7619593840574	132.558728176321	6.60928334698721	387.540935031625	124.678557629826	77.8836193779457	16.5765889527448	13.337081647072	16.5005488085382	24.2187505612278	78.004175393479	0.254894948041413	4.08100215948145	0.981166442203954	4.60495892064811	6.27558425632613	177.782192000446	7.64820254880727	0.0746215871115645	33.1809098726554	0.185463605107825	11.2328362959679	1.33475690989825	15.0462810517593	47.6359801149153	5.44241874334438	64.2758696319135	15.050648236997	56.9225549901359	606.491943462122	7.3687010154291	175.559180089904
TCGA-GV-A3QF	0.222283349523385	0.0623678534777446	32.430784055392	12.7064107046934	0.0313921912852408	35.9042927325795	5.95470332117311	4.08332164218116	40.5377743901406	173.46643070893	27.3336356906252	3.02843495591386	258.854628632088	116.345470849482	8.09883246605731	0.169239566284451	150.13436134065	16.0936560563915	81.3560569924213	15.599486273309	254.516032774186	331.019884650157	59.6190527727287	17.7343910429377	33.3015721932486	16.0072616377495	28.6188320984025	42.0778367659954	0.252829154751754	4.49827955373797	0.90983705149165	3.46855210791195	7.64243841151326	289.531024824953	9.26453468021277	0.112728512373146	35.9811179534767	0.0927763774336501	15.8669020030449	0.971679489855003	32.8864742206372	71.3934767360994	15.3815716275992	131.422815792009	23.9952063224982	51.3680432447349	162.820192427643	16.4435309833673	156.887701311769
TCGA-DK-A2I4	0.0355795018355554	0.0294455591858431	11.5093021708093	3.99095864463351	0.0137196687031733	40.3255340462226	4.26566387468557	5.01775987603441	44.770032069591	39.0397167644634	15.0872307694076	0.757014178113688	114.579973456213	46.0991939986846	11.9125520023209	0.0296129802389835	70.9577552411864	10.0741335750467	75.9061145477301	7.94362558378346	53.5679223240629	89.6889272077375	52.6229293777878	10.8036537013988	5.94684118880181	8.27152861020732	28.3697765606095	61.6258039395778	0.241608427384345	5.5531128781466	0.643279811731816	1.28972457604685	3.74760505207311	62.9543712535408	2.56699516697524	0.115956270320768	19.6927282424298	0.139425117479274	16.8366366039162	1.94363731019025	6.36609860863777	33.3677722498635	5.60811357212109	143.528416621198	13.4852183835928	29.7532750574039	73.4674529554973	18.660593524277	49.3462279273228
TCGA-DK-A6B2	0.163958941714344	0.0305358147585577	42.9488601291691	7.90519190714633	0.015141248542806	26.9828455650168	5.66183558869875	4.37261332008644	38.9719904075837	63.8310713934124	25.2959776385241	1.36749997583983	163.602435465046	75.2992528123981	8.28753238878287	0.0542587103099035	97.923038368635	12.9864243515343	69.8492442889661	7.50904910505224	96.9957273782547	163.815005261173	40.3711563242864	16.0868660943966	11.4386339792296	14.8398327305127	20.571857734489	47.9818576971991	0.24215656254062	4.68644897736619	0.815967339766138	1.64150579661231	5.13975726049232	152.064834503625	5.20451843487318	0.0801965060281517	33.1134240413808	0.108600364266885	13.9115420382199	1.49823306962512	23.5517267069582	57.7790718337652	6.94919672510718	89.0617846672663	23.8162957735945	48.6106527633566	115.953372265113	14.5701372575897	96.1265533890806
TCGA-DK-A1AG	0.0476342031446191	0.00701432725291378	18.8330585374282	1.74110173285859	0.00499376838474016	22.7693459430234	8.34563683558278	4.951302931825	29.6746326055353	71.1078131369284	17.7185977853879	0.903922368202849	210.616673865998	107.608800438672	2.88501980671254	0.0329740347559509	53.5131719430467	15.6037964847184	95.8413224086836	4.85321936109675	60.0309366457666	77.2268093647128	41.5801692506986	19.7225541162347	3.23604738160261	15.8942741959531	10.3386003640844	10.205039871715	0.0801673210164045	2.16564577466125	0.885800540918701	0.633738547564405	4.0467972473107	32.7972118377305	4.18035923682287	0.0177308591475539	18.3198620389576	0.0480756936815809	8.34272696920295	1.50479871945856	7.11867063262661	20.6855912869631	5.21532579890251	59.306488830099	15.4255588803238	47.4501715090122	109.126377068438	14.4414549667548	46.3137701091089
TCGA-XF-A9SZ	0.139738932260266	0.0239689421880257	28.2236108354075	7.97420220001854	0.00901701959646515	27.1782530720785	15.9100407574191	6.05857219564942	43.1241249999666	88.0288494511997	18.479463019537	1.41979154133416	184.317427477357	60.9845926368809	10.2040955411485	0.0649052629585401	110.491327264856	13.1883756416619	76.9031541273532	10.4283371044228	125.013807369745	130.585081959377	70.1628626793682	13.1030829428884	12.2213836617422	15.0525305471632	27.8562723513203	48.7236803230186	0.236001219950174	4.48406432778369	0.700377833635215	3.84135828679717	6.21023037555627	106.768026877229	3.93333269183954	0.0574601662260822	38.597567971373	0.125879784906668	19.2669551729176	1.75578405583964	16.0245208940249	62.5301106355367	8.34273540058829	87.0324856754262	18.9228936642685	38.811981979886	100.552811793851	15.8740630098296	121.355305965284
TCGA-E7-A519	0.0413302204512672	0.0448434983972342	42.9179928960817	4.5863777018265	0.0123016600454807	31.5003591137138	12.0324076407707	5.43894171097178	60.0973466345087	94.7016635911945	27.4437567960391	1.27717039535859	221.901155854082	94.1462156735955	5.28190494307938	0.0480631830865399	62.1939377488874	17.2657001786467	100.868873988943	16.5321636268675	42.9197065835401	72.8618735513851	164.130369517208	32.207800305883	4.50646281949047	27.4642591818914	17.3091151751527	16.2029242665519	0.100365421097731	3.05834522023597	0.804751764111563	0.676410153016069	3.13147982660304	134.457463446376	3.49444690965929	0.189315245490026	46.2318478853063	0.160343313446529	15.0532528084702	4.24109096852446	4.90200487194931	22.341735326368	9.6164853610044	108.143873181976	39.6528233215648	31.5221946315017	58.9167320676181	12.3570301380376	59.76954660876
TCGA-2F-A9KO	0.0217264889688505	0.0108628926394563	6.4254566283506	1.74415004997612	0.00567938576153997	19.370036880015	2.44875826806808	3.36116264997483	27.0525558359243	49.0063454245894	20.2338322620826	0.623547115501992	134.960733564959	66.2975795422838	4.15293094691052	0.0409562383988121	58.4537851123387	12.9586479853346	68.3293471127764	3.04926271382532	43.2438307518669	84.8757985669704	25.1741707001504	14.7157172945754	3.73246301529143	17.1488082989227	12.3627938649263	20.6500420539242	0.123329045164669	2.30852055557054	0.790455107030245	1.41482909871558	3.09084431355174	46.2342037977774	5.6801859612178	0.022138319799849	10.971527834528	0.0621696549952964	10.7789550079135	1.73822785606385	3.72069721714929	18.5579215502084	7.18783133060903	58.6019515784905	19.0282527419311	49.6482838653326	85.7697625744471	11.370078111363	30.7653080233486
TCGA-ZF-A9R1	0.0592039851063733	0.0142938191628767	37.1112421084311	2.63373405301955	0.0106719121970215	32.2062942409175	5.05812380175888	4.21625351391025	42.8855214905721	86.3256309360814	22.6619135670935	1.04887585707783	259.932597439633	111.171683987967	5.35158386319173	0.0694696392421605	106.500813662162	16.4090133548688	95.5627478123823	5.63317191076902	176.101247089863	96.8052834570115	48.7517796514142	19.9830830550731	9.30591584300422	16.224364255584	25.6758123059498	23.6861213088732	0.181233571463613	4.13243746115004	0.95445375210396	0.952235196013	6.11339046258677	122.303833276757	8.60757963301064	0.0714674669299727	36.3676116185003	0.0989990589589572	17.7074464921626	1.2112905797419	11.0945347893931	66.6437611857742	7.11406613840199	66.5250647240732	15.9096987911009	58.5366284032894	170.409007597934	16.6434719271126	105.364615222464
TCGA-4Z-AA7S	0.180004714159345	0.016226411029715	46.0112065730871	8.2026804039602	0.0103984755101125	27.3315291355248	6.47872973187732	4.26330257347163	20.281961620881	103.141036447482	22.9077237625812	1.44439494692086	250.2548324445	111.333347071935	4.70509349234416	0.109828785250216	110.705745519141	15.2725173983733	73.6363881113494	4.59899106477112	81.9035988292727	148.339687800889	46.4914803886477	21.3850061294509	12.4539636302376	18.6083680109078	10.6838302442097	28.6173706709125	0.118208089216306	3.76310890023365	0.895729195451242	2.61869036888995	5.87682350105802	115.534422871813	14.139745072249	0.0421115491888707	19.9909947267762	0.099665531078878	10.2719741950536	1.19843004572586	29.2538475109921	34.3663562679186	10.3959752899229	53.2295477348351	26.5528725376182	56.1851639691718	78.8361231113253	15.4225404650516	95.9786393372127
TCGA-BL-A13J	0.497526861162307	0.0238476831197909	54.7151525312611	15.6730705646172	0.0141402181887276	21.8797209824073	10.1928217078765	3.56956115763196	29.252504946172	144.581198738201	15.7590861217107	2.42110818090848	135.898463751352	64.8516985780846	5.09227706937078	0.0565374344292222	146.224036038179	10.6774021750933	60.2725485112051	7.11123003677985	126.161709482012	196.225731773424	68.6712320401587	12.0723253392633	8.49842364455141	8.70281453822522	31.1807878194061	82.864462990349	0.666340074860693	6.98794145767965	0.860598239981213	1.92787924286929	5.05624003307838	396.374470269511	4.13661448126068	0.0594835548288586	20.4214489984725	0.197740288510187	24.4696167712391	0.300270913335106	72.6793824467262	88.2845919508352	10.4135105026928	122.174377990006	10.4402601771069	78.3377446144471	105.309439692798	13.37558281731	117.919297956053
TCGA-DK-A3IK	0.135463124774228	0.0882762012920259	59.5980042319247	12.650626128779	0.0283440209476582	25.7509142327976	7.78678488653393	4.86092704526769	45.8844825856894	86.8625348719264	27.5272084588635	1.6922743671413	220.74715521813	100.535937111892	6.1411465105415	0.069011286749891	120.454798810094	15.0032587702345	69.163915496921	18.0669957608113	93.3455707390949	217.490597106467	71.718146560768	24.1890876076014	20.9791060230693	20.7053476173745	18.359380244917	65.3622573272058	0.305455327428178	5.52847532666085	0.904208181951423	2.88823131469202	4.57002490440788	409.647580926048	6.96672487963582	0.220976866893557	47.4494645138464	0.185157261707498	21.3427659969102	1.16784645773073	19.2819342793104	57.9667774717552	11.6457824369929	89.9001266932713	28.0847100702556	58.5454673478319	95.4602087226921	14.7391215347227	91.2016869368248
TCGA-C4-A0F1	0.0972990773985409	0.0138849013610294	14.6677322015847	4.0502730827071	0.00616960440024456	15.7390652230359	39.007332158182	4.5891512419394	58.8960234289058	77.709519296697	20.1933063266892	0.94725577552313	157.696932491242	48.3831832060099	4.44289291656045	0.0351669793527476	78.529047047569	11.6223334010512	104.374082378554	6.00333764330032	35.8402858235746	69.2923532165176	99.0872556903044	20.934601644557	2.64509755727208	18.9054017647799	26.0753951731946	40.1913436400586	0.296695608767635	5.340434344987	0.884255019733342	0.505358617068961	2.16725234092375	61.8852527438638	6.54363424782918	0.064348401672958	19.4760221892735	0.265745629696009	20.0474042382409	0.871075612452008	12.4616792121232	49.2477766172566	8.92128105646683	95.6931340146816	17.7081348990962	84.2658575958798	92.9976371574315	7.60132339832868	55.9032323091262
TCGA-DK-A3IS	0.0980492407004777	0.022678714077495	37.3896115775104	3.89507678884716	0.00841082277659399	27.0360147786979	9.91123335635792	6.08228799962541	42.9931901455523	92.7576799194637	28.5541497562271	0.911894584161112	277.730787665719	100.580685241188	6.39867811722926	0.0686064842188686	121.548498879302	16.4287083977498	95.4329483217424	4.0856342735918	236.486318366738	116.459626426305	56.9198483050706	20.4150469234848	9.4630205001368	20.843882346025	19.4154625354652	30.4396563261546	0.137990365402123	4.11406662378165	0.984334395389104	1.27026210235442	4.15056569990598	103.36696697382	8.12476837719412	0.049286714406117	27.1893578336126	0.117683826291841	16.8960136277095	1.20520215426744	15.4820858907059	65.816475224023	8.51019273493784	60.8769307109201	20.4005849305834	64.5414409908991	155.703191659684	10.9354554617912	103.014446377653
TCGA-UY-A9PH	0.0419891319379	0.0116004747531024	12.2809913080921	2.37901447078814	0.00650389204145554	22.3844661858031	6.18974935696228	3.57667254239857	21.0733015743593	46.2405641100227	17.3900204937313	0.541609649265609	131.899839733397	60.5561106210891	5.69729690934014	0.0397124727693407	57.6345018054623	13.0236536091021	70.6579555583541	4.0594293825944	64.9258208399794	75.7348795186264	36.8692257015412	14.6371981933379	3.23279765663305	16.1519416661399	14.5049918767569	23.4928599108628	0.18483918995005	4.77635560622107	0.731645824061951	0.753199417477437	3.10813993765203	35.1806917109925	4.68706112616012	0.0277617620709135	13.871019105898	0.0977639088793057	9.48873927929853	2.28729112505182	5.91373372802564	14.6636060335474	8.10343575881693	59.432233221448	21.1874011249387	28.9463366488761	49.9675661567972	11.3512984883374	46.1505864275543
TCGA-E5-A4TZ	0.140195407233712	0.0121529767407498	32.6227441248191	6.52445194127789	0.00690397875851922	7.59037607250862	1.99543743793232	2.80228650024148	22.4242181291439	62.7650864159385	16.7267382948417	0.624261696493793	234.51535450615	74.7217816570839	1.70180723847241	0.05643732286002	96.307835850508	14.4352872633272	89.1093595002368	3.19062315843035	466.89974182051	64.9256738785441	61.4644859426113	8.33981753471224	3.4756262943599	12.3258298391218	22.4657037644622	83.9148801768581	0.552726285745037	4.56147678856847	0.966314372819652	0.996171681415004	4.28743154928597	157.355126170699	14.052772731967	0.0217664106258892	14.8311953517729	0.191545244917967	7.82366490798558	0.795819027509614	14.0594059113398	60.298368393263	7.50820367077407	48.5669912197032	9.91189727394459	42.5186459575731	151.860937135591	4.54951287973979	101.104760572208
TCGA-DK-A3WW	0.0114380117696846	0.00438579063505088	2.31117197254176	0.43784912123258	0.00206805894220188	9.72961748391076	7.89278147082928	3.88888347328893	20.3768942037141	35.122725757887	18.475943113233	0.212994952834233	124.094404890329	49.1133211542707	3.67881507805228	0.0147208789369802	31.3568716527149	12.0453630340888	117.922063274434	2.01956069667041	15.5365033321095	37.2028719517785	41.2158430513804	19.8613842921965	0.648480867252788	15.0499157674849	21.4198765443272	16.0507558957087	0.100973122684281	2.78763536561318	0.77012417787433	0.26810219245683	1.29974053143881	6.20530260695009	0.709306187597641	0.0114254967651948	8.58643571485565	0.0579227648180265	9.27303710997224	1.14570411911591	1.74670882754399	5.97266856054335	4.46630704997079	49.6907608765573	15.697027840259	53.5275776576348	34.7368686724174	5.55710676618872	23.4907540083363
TCGA-K4-A5RH	0.0506111201937115	0.0175741112134906	11.7378248540817	4.90632928749353	0.0113078019366151	83.9176474977472	5.58880123374673	5.09298825516729	34.5873476769859	36.9046330049072	12.1702253626668	0.601653705348483	126.651880520526	51.8918564302333	25.8835989637068	0.0184580428855405	50.829886177241	9.38790148264447	78.5696149200985	4.65761468468181	152.149157426764	86.5620738838469	34.2395571984216	13.6768084484738	3.87247479723995	9.25061248638542	25.1589948037471	54.3040865772939	0.219853375383066	6.15566719959991	0.535370019410906	3.60374624163906	2.88622804050551	88.4758889141875	2.51820964210857	0.0750032234293145	21.3858074675527	0.0896308982700107	12.3478423799575	1.35732541866961	7.77792681635449	36.6690841849757	7.00744498197853	90.8540214673701	9.00995060645949	37.1211798198702	49.633014894455	38.9765510040667	28.0359532626623
TCGA-ZF-AA56	0.0482419753472339	0.0112048649449818	13.6383373582649	2.29053014703866	0.00462121202685052	10.2031429075285	7.77733615716779	4.94006029449171	45.8157060563373	61.1210991338667	16.9152305176374	0.656001843556218	137.952583394054	45.463453181962	2.14567619939838	0.0209391620255675	50.6413089896925	11.960761408342	98.6335220581361	6.33112632602868	87.5215883349594	80.5054413197961	45.3362936976045	12.8177332305517	1.57896447406037	12.4456925910144	12.2404087820696	29.9734790434723	0.123119064104181	1.88544429723011	0.772081831065976	0.772530592086991	4.46441227891427	49.093006489618	1.88774134210733	0.0340851161889866	13.9019879518038	0.0735931581603801	11.0913206575151	2.10500379936326	8.11718742387275	33.5346006569075	4.25212371662251	71.2616551736042	15.1353025637164	31.9991492543568	300.539521489736	5.47281567616474	56.0414543995283
TCGA-UY-A8OB	0.0735043142638256	0.0303680783063644	29.5059921949327	18.7105452899527	0.00705355686440873	17.1430456549489	10.5367120501692	5.05367702592355	69.3267888766019	88.7598008466535	43.7920187900283	1.29125568798194	274.195965316802	80.8992104933222	8.88624458817202	0.0785441320457965	124.97872503362	17.3405386277564	173.615366189761	9.23392183726773	426.285251330139	99.640251946803	104.879267994711	22.9715551862878	12.2480320634103	20.470622145347	59.3162485387812	111.118643671371	0.401615782047998	6.78975616873818	0.828134584376592	2.34603691147088	2.05556579547561	131.437966284739	1.80895720137728	0.0610214429721961	42.494711043593	0.139691039996676	24.9995294930873	1.46442448194816	13.2603952712999	67.3799586109958	7.17591555001709	84.3122179741365	39.6753303363201	59.0457296499681	136.15564186864	6.77391735720085	150.34705609078
TCGA-YC-A9TC	0.0236044574798436	0.00313118472317286	7.12254126716436	0.419720820352233	0.0023615367198321	22.8841113141423	2.72208515785574	2.06019295020767	7.37522630415016	27.5953788593673	11.392534202921	0.445488518254297	201.055938032625	80.6974115215195	4.89371478270084	0.0189315118090104	35.5114973560922	14.2541863674961	111.382570958666	2.66629588671609	12.6749772094434	83.3581033711944	48.434335461237	26.0262246436694	2.21921848955473	9.47664318476562	9.54091390623045	4.34779079878807	0.0579732092922118	3.18343888774991	0.791177977559761	1.22511518146178	2.55913170325304	17.3714671108219	5.5705165832817	0.0107431984406122	9.47132252288471	0.0584513470016436	4.26913379876927	0.468584887297204	2.30345995131957	7.32036245521362	4.67665448494755	36.7725725491667	6.50497225303154	40.5314228941172	89.7051108937929	11.4132683996039	25.3636085019173
TCGA-CF-A7I0	0.0948373419101403	0.0195319797272296	38.1803157282393	3.70063217688219	0.0107887171431068	25.9580398378904	5.55842174084199	2.86628240426703	19.9192291515852	65.8738817658078	23.7196754658328	1.01665985414007	186.152461089498	88.6821709548108	6.12928431513549	0.0580886148865628	70.5563050236114	13.7048726428933	69.3422439879305	6.11060456197436	17.4162996217973	98.5341296750556	36.7478499698102	24.6044063803163	6.21554652873212	16.0132759156725	8.33283475309661	15.7557844602709	0.0967906850742412	3.30464595510225	0.812674923606175	0.971641079740538	3.87542069842995	89.4050995716533	7.79529520297474	0.0620576741726188	19.9795512285426	0.101444361235699	8.20245722005095	1.26765139940828	12.4768027037315	25.538371722339	7.66918838537053	66.6626737950637	26.2628692278936	49.3815455388671	62.0250591659368	15.6703084962157	54.6991512653108
TCGA-K4-A5RJ	0.0405093854107833	0.0273287877464549	9.90556579611288	4.79561510563937	0.0136422699714426	57.4947536596765	18.4401020468635	6.08376631236462	32.0167211145685	71.424945845611	11.0459888867982	0.861375039905845	120.401824641038	56.6657033312604	15.8713282663755	0.0801551131787782	84.3383172972181	11.17916627991	82.1346006838001	10.0750000857826	197.147558919001	116.941420964808	73.5251793656071	13.4115701232898	5.62532965369193	8.54442864596157	17.8910136841917	38.5695687590024	0.208172842111241	5.66843590868143	0.564425304543599	3.07868286743227	4.52111329460025	15.979354316067	10.0268966863774	0.0794243012054184	15.7023186801116	0.0444205909005632	9.00823855484253	2.20824522059199	9.03104567262565	14.962779105254	7.69636590473655	70.3482993519728	11.3978883859514	25.7128234028426	56.9130233279451	24.2903718751954	45.342557124543
TCGA-YF-AA3L	0.200781623532284	0.0810651233723278	58.1112897148164	10.6991122057236	0.0245971683450535	35.9570800178755	23.3828859071019	6.17082782042119	76.3126129966187	141.97499571663	24.2689263133649	3.37725604699821	289.130465621657	138.397205719706	8.72411525585623	0.167432023252153	136.132710357726	19.6482114421222	99.4954018594329	27.0432511515873	220.265308054796	133.496519190579	148.153577240994	27.120052330746	14.2261760073478	22.7575546093153	25.5472536218683	60.3375475752266	0.309826171466711	6.67453856399676	0.857270558738514	2.55645233863678	5.25873681982881	146.887448197311	19.979952654679	0.25469689425054	38.563504115746	0.186097138144667	13.2810390461714	2.29478843495423	18.2270243262292	99.4940714082287	10.5045438959287	83.572511410381	29.5579328893069	35.5259506124619	172.121217049158	17.3928357774178	125.051526043495
TCGA-CF-A3MI	0.0571041222758089	0.164874699246631	32.0771749383896	6.31502796728163	0.0281144687999237	25.5526220163295	13.1880447663253	4.44967665831518	61.709713283838	92.2106022092264	41.6551820734903	1.57447319337141	218.434597514758	90.3240171994304	5.16542838000492	0.0954643198359722	136.218981363684	15.1389788059925	71.6171587924173	21.4215158857095	43.5040011978001	164.210996222444	174.20624129643	31.4872160948279	16.5260641664216	24.1056312161038	22.650785614049	44.4313088149643	0.268219622794017	7.24137991438983	0.980288033989471	0.844589867334849	3.26446579592324	297.891354199275	11.7276394710745	0.387167762769899	40.6686617091158	0.377020555897879	19.0537073413831	1.30078145362574	6.66047555642399	33.3491782757034	15.5761332279592	122.446450487599	54.4954449136763	64.9111742435251	56.5554018627263	10.2660111184355	57.407141851518
TCGA-DK-A6B0	0.0342238485768415	0.00916034359393415	21.5457250558231	1.27447028949953	0.0049383885993367	21.6398425883812	9.1304391334227	4.40386731138559	34.9020283590063	65.0009746953211	25.7901553214356	0.905237654054655	228.710833890059	116.554260038915	3.20487222940767	0.0378868336930437	78.081549583696	18.117385296402	108.054817806084	4.77145461064974	56.9859592500139	76.5370239841814	49.7400511500766	31.6560487126333	3.24019218890649	22.162256084601	14.3657389186186	11.1679331386899	0.0928104398558196	2.64392958591456	0.921606585606558	0.507722451005833	3.82287838802225	52.8492322715905	5.20942430921138	0.0230208990408191	26.4119951899109	0.0725194064429675	9.84195067563272	1.95299804872997	5.62747613842968	16.8758721646065	5.53392004008393	57.166250283194	23.2289142224949	48.9912721602859	85.1856705259367	10.9980024742029	46.8589827216093
TCGA-DK-A6B1	0.0512546098038753	0.0558006228284413	33.6802066066246	7.62901754679714	0.018810553003584	35.2968221975469	3.54449105197646	3.70454791195978	30.2303962611699	76.3579812748778	23.1048049158003	3.00103795657681	219.99378483967	119.379747851506	7.95398530055244	0.1178978507646	107.016634529339	15.5803197426143	82.9432282048078	8.51958710133371	93.0408885003295	154.534981972707	84.4864408160163	21.0661726968321	8.52200470615981	12.8551898593326	15.5179734434118	48.3160991752871	0.234974879241954	4.17351862289013	0.803323244698022	3.15558669247589	5.96793370068496	106.120371665131	19.0930973926712	0.0913703316731249	19.3602219107232	0.0837449056185101	11.8274658854844	1.23326492910294	8.08188302186448	36.1540541156877	13.0041686927454	61.4057727018167	13.814900333003	48.3226393024124	87.1595472681272	22.0233296389863	68.9175281433119
TCGA-G2-AA3C	0.0190822352510613	0.00628760160694117	6.24916644234898	0.957655085302784	0.00408249996377625	65.0249603791504	12.6873035193795	3.67538765966607	18.7902186379228	44.7606675485014	17.088915404924	0.183101814439565	174.138841657033	53.4369215101737	17.1788071949676	0.00875460889845075	39.3044159606788	10.4288640999725	128.936953093765	4.69104534576393	27.4263900286734	79.0982694130242	56.1363567964197	25.7227331439097	2.13453625370783	10.8268379689629	13.7256988096868	9.55997634288953	0.0556499898999945	2.23550892316661	0.572786077281607	0.610982288789419	2.49102308170913	16.3656281456744	0.668648373219736	0.021210310407097	19.5367586812951	0.0407172153048804	7.48283842369948	1.20138473502696	2.86863509133973	10.9816034838756	3.70857460473697	59.3746054416084	16.5933622805067	30.827662327975	48.6609407260905	25.7283228131504	29.2520206671945
TCGA-XF-AAN3	0.0958333776854141	0.0184458315901129	42.1067973634744	6.37135261309743	0.00670005334574089	23.9830086001622	15.5155375496089	5.52352467454362	64.5671756322582	107.14810815613	23.5279956816859	1.65404921494925	147.364803174858	62.6763190570903	4.31385955145468	0.0384351516976255	68.5074689187919	13.3481724420993	88.3985082897688	13.1801191090407	155.612009833795	126.409215193346	117.867810158427	16.4503002542888	4.99729365987035	12.6414693249787	27.2904409987025	46.7327493557023	0.18712243980316	2.99037976056545	0.851350228213864	1.41050549501765	6.78315142872958	83.4141559905042	4.55535296106562	0.030434766434134	25.6227818617463	0.230151847635646	15.9311429685881	1.88858754705493	14.4458903464135	58.0964821711162	5.13752030833282	134.654557646478	24.5964743457321	44.2749945305006	298.870057964246	10.5085847749292	101.972711065579
TCGA-CU-A0YO	0.134447086742879	0.0382295499810885	52.2213717623392	12.2221605207955	0.013322609883264	23.6901721008827	6.72757282265441	5.42859270150411	61.0001334217649	96.1490604031828	23.5770916907143	2.30808083573588	143.527881059776	56.2380038349956	4.15388240793156	0.0634080601056305	84.5377815138907	11.6830700194818	73.4603405256569	12.5361507330784	90.1454775236436	127.025507385691	57.3448676741183	17.3780984425233	4.20360627183667	11.4571419688154	23.3948770652299	56.4278965712623	0.237783406242482	4.72776383875682	0.874330848655787	1.02497665806386	4.3266681828266	313.839150717617	7.95145467407563	0.105360085279581	23.7960395353976	0.226056924182391	17.827876105684	1.71495616477649	19.3299428068117	60.7903707133261	8.05243576680933	83.052806299841	23.973614489216	50.6751594601627	120.651455558271	10.4792919043536	81.9669899671469
TCGA-BT-A3PJ	0.0581684640686495	0.00438335314800517	9.43613958439831	2.8773355833512	0.00250773530397731	6.64369507071736	6.39652511741923	3.59395850872858	22.1428250956673	38.1915483942117	20.442399012698	0.459507153705203	169.937668822417	41.5611916050009	3.00828436228459	0.00739282989181678	35.9849842536405	10.5382282912673	129.0124715488	2.36241092138869	200.279156947719	55.8309256468934	40.3191169215646	11.6341361507842	1.94330182195044	7.52871000184629	21.0759965826593	39.9970421632045	0.110684940850764	2.32872717911975	0.758068781010007	0.693915273205863	1.64980726966249	71.6312785471195	0.396691114936836	0.0147792856000171	17.340456176376	0.0729495568608131	13.5142949446425	0.686956485762789	6.65509165792756	38.4049515742006	3.49869692939555	44.196515613635	13.6063084433929	49.742518362722	80.4159459981934	2.93944977989963	69.9818752352011
TCGA-CF-A47Y	0.0609034769057598	0.0494942496144453	52.8806099790039	3.90875671325025	0.0162193295252368	23.5415148350495	12.9733933835764	5.0538147327418	55.2107383160906	104.27579958058	34.9901000883042	1.31040566101607	204.705781823103	107.848638695115	4.31423348448718	0.0584870050486527	115.482071575638	15.6330712135685	82.6196029850028	14.1686478140582	41.1743913877994	120.019031162377	111.452295212276	36.2209584182197	8.43089380415485	19.6292022987146	19.1153411394359	21.8923629110156	0.143728307800846	4.14486139230303	1.00372328772888	0.536520428377463	4.23760406492	226.620533697574	6.32944873727165	0.136629787664433	42.4090732707267	0.257786186472321	22.8031905237771	1.14240189800318	9.14260850444126	29.4940267240162	8.64526803636404	113.521534092823	35.6004027124739	67.6021599835817	81.250417824844	11.1079915188385	54.8379007368226
TCGA-FD-A62O	0.228311745433547	0.0432966527464678	71.7977075024818	13.2445337102963	0.0191733882514986	21.1305638548049	4.85214481973101	3.9389271274116	46.8370472177136	128.572856155802	27.9329414318794	2.11067713395119	218.416684956011	106.356586073903	4.58876625101393	0.0911704306451219	88.45055892119	15.1862213841304	81.490615148863	10.2290145291687	137.649627017241	218.496779206105	56.1056071539815	23.6376192489492	9.65447172662999	18.0669826072775	25.8805262555447	47.9343236036206	0.206702643145128	5.48341489329656	1.00310680862675	1.3730660909044	4.00271030791982	323.093568409455	7.86975645196746	0.0994655576767222	31.7249031761794	0.144080995052212	15.969622890365	0.830114027110053	46.6904240426528	75.7982266315391	8.22384253270108	84.7452594117064	26.6855465896914	76.5272047460751	127.853295583986	12.8998482542968	126.510782793308
TCGA-BL-A0C8	1.06165892595224	0.134569891826248	189.131000766035	25.0913317971377	0.0934776992820725	35.5553960364166	6.7180689279482	4.34587378976194	34.8093989258958	169.918985098903	24.2632396384813	4.17689634079097	146.871224537587	68.88797215933	10.2884797416366	0.21567988801411	119.840807580831	10.9530785349799	58.6906849611074	14.3799717939085	98.0329728814569	506.145492126197	94.9838469481264	16.3258718584282	32.2008749980233	7.07498137729798	27.4532411963783	98.5846733920709	0.537448888342184	9.62679769794317	0.932970349587285	3.6621560218384	7.29256485182009	1262.04150075312	11.4246838001216	0.33847762676198	39.727045271849	0.369978212935327	18.6700293666749	0.49235018660277	140.123822426712	95.0921143814311	20.4979864519019	93.254010622614	14.3503213154007	51.7082416792483	171.209332803029	19.4754897335923	136.782541797253
TCGA-E7-A7DV	0.0837896284788224	0.063875931699454	17.4834393100397	10.0283946777813	0.0159347541145623	71.8314428358104	22.1418859632713	7.26388153697365	57.4591736601647	99.6187946128033	22.7846598960743	0.708082394315148	191.750623829709	58.1086961793068	33.2958593200069	0.040900605430106	109.919409494918	12.1740222643539	120.845344909357	19.4550940645224	614.707797141118	241.837892933361	126.517958486368	20.9408248911797	27.7586507888817	11.4686024045069	61.6936184530707	51.7737685724633	0.24057172390887	8.81933481168402	0.618575166494192	3.18758245093496	3.63143298040641	99.5035660837553	2.81014228605532	0.175103832464867	46.2037722901219	0.119727788907839	23.2984783674284	1.76225751280971	13.4352988664935	77.3525415653218	8.46921451737097	108.78918441278	22.31583506448	36.3055744204682	133.243533168795	29.018002911612	101.310801317607
TCGA-DK-A3WY	0.0170844611299786	0.0056345733214216	5.13803665540846	0.802248526133948	0.00573823834157918	37.8592980421544	2.81583723009133	1.64048937356189	10.4795140954903	19.8161341773495	8.06853943387978	0.22492153434406	87.4728241820327	46.1354424085606	9.10394126494514	0.0139491516444634	38.6092519414126	9.21357372749043	70.7526405999699	2.3213060482426	14.5886574611951	54.5537434019667	26.8574874411784	11.9836656620968	1.59817303803955	5.71081699127775	4.54780978717734	10.1850138673634	0.0548412114591084	1.32896849653186	0.527049290189409	1.22303541617942	1.89846224454779	25.8493075029855	0.5339157993731	0.025043545700673	12.160621521883	0.0396776493455188	8.04627693790993	1.73720161135632	2.6239246142219	7.7220782014699	6.02507877898213	51.299362940857	5.92363690741794	21.2396961921674	12.166987377859	18.5172450906031	14.3476987579669
TCGA-BT-A20N	0.240317582742907	0.00704823024853047	16.9032190250332	4.13709054421142	0.00392744993917083	14.2250038864055	17.7974582804251	3.52395332412627	24.7052911980729	65.5053548476419	20.8749253736344	0.846553472823449	219.427049473915	83.7528447371522	3.7870082433351	0.0452553702283097	131.246503341302	14.982843023234	98.9384404002414	3.20587202041515	313.309436075204	99.6534250093141	26.888582371611	18.2398933093481	5.72463071645076	12.5654653462628	30.5110918492397	56.3111466091646	0.161957990020858	4.52975861183193	0.966709503504826	1.83134740966516	4.77602402615024	72.6572541413404	4.17947593955108	0.0160777526172855	21.7108865564673	0.0571290557868745	12.4626263613617	0.324313403772407	28.6609725267325	53.1628530021625	8.23616682004369	56.5491595417892	12.5680796812594	87.6599137753398	195.004484829668	9.67470407069285	115.986817495061
TCGA-G2-A2ES	0.057516259109469	0.00710302401181384	8.03916630552637	2.37295131034213	0.00305335981877988	8.99131211338533	8.90222480315718	2.8972365165495	26.4408382906721	56.2583672588396	18.5395368894377	0.359063019783346	127.851840297056	44.4728867429971	2.4369520697394	0.025759078299478	42.816256565833	12.6399309365039	118.63431920638	2.65037580828582	76.0675066574688	58.7211036184479	39.9958096789349	17.927983239727	1.97849580476443	16.1339417053005	19.1539335875777	19.9446454274423	0.105334902120669	3.47335793981471	0.828195287301862	0.501841175743422	2.71469503265364	17.6864442699354	4.53312346992374	0.0133126734290544	9.33220897128717	0.13662880878398	11.5118734135128	1.16992784898577	7.72495768388325	20.5410717147692	5.41979180339554	49.616518061231	16.4264128606799	52.9597435959703	107.639123776757	5.55815404804907	46.8267541606815
TCGA-GC-A3YS	0.123886633684602	0.01820698506871	17.1475270606862	4.28615719765431	0.00564396971008471	16.9208312572071	7.33157675029178	4.32690415535837	27.9417738582905	52.1555138993794	17.2099226491956	0.477973104820174	164.769528538093	60.0264519233939	3.69362934521339	0.0163465364638108	62.8898990049448	12.2735254840905	105.25627357385	5.05354096005086	136.795950834246	109.100998844347	49.0590961966511	12.8094404359864	3.61768723090364	13.8939965155903	18.7264356770197	57.1316291285131	0.164671987804389	3.24064549027054	0.739199400416004	1.58282115465426	4.20473452007898	96.5777187581005	1.14138716847004	0.029600161865145	20.4570094209554	0.0761829869868041	14.6456451819236	1.152768124406	13.485005383176	49.2947526788804	5.8519666973796	55.9078912811949	12.3196422154952	47.30699768014	166.034537219096	10.0170050932436	69.8823463877589
TCGA-FD-A43X	0.0666973594342356	0.0165133009499858	35.4874935086202	3.21226686150445	0.00915489145166371	19.3679153122087	9.77695338421702	4.43360030174937	44.5231689843738	98.878418036731	26.1111370334226	1.05534122395992	275.700604930395	142.814776103606	2.92014890274125	0.0566829933854269	114.323530311324	18.4093661016826	95.9248052608346	8.25919358400056	77.8933107215618	115.919326862225	58.0266660831582	24.663566275418	5.9108212170324	22.2153280628992	12.6850099168113	16.2730652494919	0.135804746235724	2.97463185700581	0.959558469090921	0.564158883888987	4.58428979734899	78.6493909553248	6.17425261859563	0.0358588158429552	32.5404363513697	0.0645426735614704	14.0327071035468	1.35605504856786	12.7228673264617	36.8563150968282	6.77835573410485	85.322508403681	21.3687177919887	49.6387702942648	64.4877366041967	15.4832000931019	68.3073349563222
TCGA-XF-A9SM	0.0634037091987041	0.0113023334730798	10.5600211490032	3.90959528912733	0.00543375756004138	14.930650817615	3.49510469859204	3.27473766381706	22.5820127723801	44.3563956572356	18.6580619384176	0.422980806849499	141.274265798607	56.9048724132862	3.89655802776529	0.0162688435351697	48.7054524308098	13.1554254195702	96.8131335312351	4.88345197605608	73.7790326145465	66.4684261041068	37.8935115089877	14.7252045243482	2.82960373637897	19.1255862622988	12.7328841340862	26.882112943194	0.175212757238809	2.50205800013313	0.654442402031169	1.34490314639957	2.48946301251454	42.8210240512905	0.579381608941456	0.0282116877633477	18.6805788049683	0.0849828557563647	10.7646720555926	2.34758066893076	9.55252826620403	26.9592832583883	5.72553095616835	56.1850051725938	16.6378439008457	37.3187007130945	73.4834161689526	7.89584105095532	55.249069862933
TCGA-DK-A6AV	0.11715805332589	0.0219179244208683	34.5509953569607	7.97461652858623	0.0131254388526548	29.1602595260378	5.70648516174665	3.4882944070444	46.9579587832578	91.9080123804227	28.4663349397991	1.06089927637007	245.865555953324	93.9831079842321	8.66650382165121	0.0774037493867367	114.008106710003	15.5652020206404	98.565881638595	5.49035736352237	227.010458023492	123.942299872073	43.6189545228994	22.3156050863529	10.3323225325001	15.4576033836423	29.0145288212771	33.1484707234179	0.252328675488617	6.08763316522836	0.902773940584059	1.13756057857594	3.2509330632643	110.799168521025	8.45588238919444	0.0697267246739091	25.8861502712257	0.129679954057297	11.2414793037977	1.36989173630326	20.4756660604036	55.1204628176282	6.28969483206856	73.0813820313092	23.7223957641839	47.5038208961556	167.958386732681	13.6129164150071	120.358235375603
TCGA-GU-A42Q	0.109385517548587	0.00446776572634969	25.997952754657	2.19120661180122	0.0020271284340235	7.2603921245896	6.94811739297105	3.17899709151487	32.7314793115724	85.4018528899296	22.8446052860651	0.204975121191985	178.478117864225	60.2685297216626	2.09362228802152	0.0214486585091947	59.2886776325638	13.2121922160529	128.01077410337	1.82875058199927	128.731576238361	73.5449948443309	83.1881131209651	17.0346268742432	2.4075852571798	12.5084791879763	10.606152000595	32.2580089323001	0.104274898491681	1.48626342686899	0.946271249949144	0.724015187622688	2.87407448363249	58.0036497870984	1.94673533226768	0.0100528764058658	15.7490354219134	0.117331740782464	12.4211824526802	0.448645210991611	18.3915574510556	49.8419901675639	3.58039627322565	60.5003005353318	11.5323595388955	84.8084581465516	305.417610178661	3.91819273747557	74.8066802609453
TCGA-C4-A0F7	0.135031866306204	0.017747684549206	29.371836455527	5.15861206646544	0.00590325632387825	33.569394882913	5.52892270872423	3.79425151842926	36.9683401933021	118.551129547563	18.7353352997669	0.65280077961886	203.209823770009	81.4663483943278	8.64307530470161	0.0577457093632872	150.148284254175	12.7678381150177	87.4212930979657	3.1742534172479	227.39269277124	105.56151198923	60.1915792362274	23.7824080002512	2.61633276444865	12.4703049388496	18.9467966592628	61.1814615853049	0.281627142589438	5.85373902995171	0.923994393702886	2.12754316076818	3.46392079593223	479.247560843853	13.0816813702372	0.0402375346617438	18.7733952255545	0.141196551553596	15.0052005785412	0.29580813246323	13.0280951421147	88.4724309572329	9.590642529006	73.9188547027618	11.0026205305353	108.814785900044	188.226972288728	13.6409135161216	82.337168347501
TCGA-CF-A47W	0.05155439217569	0.0199496287241796	32.6523261625291	2.14474940941852	0.00868084622054147	23.6209972881811	16.3533542114748	4.72200168798009	46.6383275077451	87.8704390638549	28.1387203480716	1.1220970621776	245.080555130647	127.553956863677	4.10955058838096	0.0606776726695516	108.684185174136	18.4368224822284	112.834991774073	8.14236022616323	51.6269059502574	94.0498570416417	94.5614010337147	34.3186966107429	5.04888553101134	24.3498959951869	20.7976927078098	12.1325139248229	0.103204644606297	4.01476682066804	0.911018320031501	0.953748759001179	4.08488609677457	91.5416161343944	6.60899327819871	0.0590793926407922	33.6952846315715	0.10657117734155	13.3815851398698	1.79662205162452	6.57620332469332	21.1237166276834	8.32740285086248	73.2433161177179	29.0608673107099	47.8517752479694	85.451899177557	10.8806520515948	62.3118405165789
TCGA-XF-AAMQ	0.104083445262566	0.0159203002982657	19.6904561247642	4.69395387873657	0.00871487410025349	31.3716372608818	6.00980796735193	5.23674446043572	38.275693331617	54.7435720912169	19.0038326904292	1.11747429230401	184.766882585384	81.2365927200422	5.32192459403677	0.0496480675360724	82.8704291662752	15.0694223558836	86.5801134353891	5.70542543219954	194.404520384954	114.101226124877	26.0028216656358	13.6403528311508	3.4146654176918	18.8121714407656	13.730437489642	50.6127139659108	0.177430721060728	4.36773872915667	0.857864026993746	1.23884035518906	4.85807990899875	95.9445479734923	8.80752669123921	0.0439370847430249	19.0408266672844	0.0916692685113954	12.3630832152567	2.22310541542959	15.4432852322477	42.2600420100966	7.8021087982091	55.8074724409032	17.4137774997138	36.0891080269084	120.20979587372	16.6627441567604	64.2322748691148
TCGA-K4-A3WS	0.0864684924272079	0.0283841933118132	33.2691156072193	5.50157177924831	0.0146566413115296	45.5735672737612	4.16970149880723	4.12167980688898	30.681905228491	61.5380009729066	18.5189601839158	1.06604211046627	147.197853037876	77.9642687596966	9.63862900361697	0.0240650380352065	70.6280229088508	11.7734437679975	72.40277810974	8.46900067134752	54.0386804048259	124.151732572271	35.8725705967362	16.7623120215395	7.2916898763229	13.5754775778927	14.4886422894966	35.2172690988653	0.1451212862927	2.79385793336502	0.737787235288469	2.31066411407069	4.03851637694572	132.054763704831	2.6248737616459	0.0766766992611729	24.5488392482898	0.0665019256834159	16.1792386308605	1.31815574737019	13.2736039353455	47.033449603039	8.40722641340917	80.6645806190275	15.8461276712093	51.3355297640794	64.3331296351728	28.793365692324	63.1010816149836
TCGA-C4-A0EZ	0.158765134651621	0.0227438029989512	21.0153207839461	5.40166779760599	0.0192126568196135	94.4821538079138	0.236309942134623	1.26818702497231	22.9825390726485	27.3238109160149	5.37791913160213	0.957213986870535	274.100325983304	156.969141419771	14.2241196721377	0.0853244327515109	165.24176511315	14.5351200825275	81.023440112073	3.25487254884661	232.1812244724	124.045223237543	47.3880372203874	12.2411572897916	5.48525616096477	5.78062799941563	9.05981216401688	37.1220575897378	0.456114197143784	6.27134659017474	0.680368075940306	8.57025894607804	7.00984470752197	186.477853499499	36.5933738742551	0.111838831146552	30.1401467791401	0.171776807601098	10.2718328471616	0.27467173058877	9.69542219117875	33.4479463004626	13.9843520034784	41.1836472528644	2.15520914231119	32.6322267318523	40.6753449792465	34.0962736883454	42.0793481957058
TCGA-CF-A47S	0.0687475033227285	0.0327075059482652	42.6613845406674	5.69491537203854	0.0146175216264464	22.6416700297543	10.4955190675434	6.18733635108935	55.7357381394444	97.5208187602184	29.7595466860465	2.05907549678362	214.863268432423	99.7371016763467	5.25910994750044	0.0809958323074584	97.4343877797123	16.9869743799226	97.5661814830531	11.7302963641751	90.7551052874061	145.249610525679	92.33824075082	31.6282735412758	9.08151714727986	21.2155480956009	29.2423287150319	25.1722034364509	0.176330501533913	5.60447168299324	0.941749878516498	0.563351272427626	4.31948177001575	112.173400611463	7.82933482714817	0.0961387432164553	40.8902796939394	0.148098696824723	17.6003837390439	2.28591482888438	12.1170302340662	27.4706740262133	8.3788532575756	89.3115723178915	35.0359619181471	47.5212940289305	113.291563696653	11.9060770879149	70.4429935140271
TCGA-ZF-AA5P	0.0841320939729473	0.0363789337633353	29.5808284972449	9.84316332679733	0.0148244055536523	57.2287404568994	6.86431983840818	3.38323240766453	26.6551956985594	65.626691749653	18.3570642599043	1.61589107309886	139.802060751494	61.108095601326	14.0481560012814	0.0273542115088069	67.3022554234214	10.1837398398458	71.2557850919442	9.93999167304241	33.598505450002	93.547758666334	36.7338301572633	19.1060452120119	6.85122129190711	10.1241473079719	18.3023159907812	43.8340779155399	0.133779641492025	3.09264118665938	0.6532939148339	3.02517430406489	4.19751359734038	163.577150094921	4.74300646352325	0.102168157606638	26.2405410837238	0.09884614588822	17.2598792636639	1.39330516667436	12.7225516112968	57.1327681204812	8.72051333517899	78.5488477622763	16.8647221530384	50.9349809194297	40.828184847599	29.469668642299	62.4035614096931
TCGA-XF-A9SX	0.0669826220777104	0.0630228449105859	53.1608324187801	12.6909039537386	0.018868604635477	53.2869511226516	9.1557625428521	7.36289083516898	70.60970437525	118.667558811006	21.9128699741883	1.41318575319573	164.220539929766	77.4703083081547	17.8275869388761	0.0376979004744332	173.499408976361	14.2067520910245	109.810573504647	12.1743700596092	264.739664493048	137.106463318548	133.376458356646	20.5689056746571	14.4144520169467	15.5229680035716	60.9604179642336	96.3769814856249	0.223081894150079	6.04121178688216	0.605384890756955	2.59667923108436	3.31564734788204	190.857655276242	1.70044734682434	0.152011051755106	42.503139174079	0.178848773102561	31.1230923373491	2.9197678243255	10.5349371927156	95.6746324726083	9.81579684764881	154.030282874891	20.6197323957356	39.493528205274	80.6742410937448	21.9503162091094	120.026893424627
TCGA-FD-A3B8	0.0502872895162394	0.0111544574146417	12.8013299496383	4.63077449677107	0.00745586527607813	37.3978257762776	5.34769131787674	3.97878105295041	29.2351954945035	41.4358925519425	13.5797781028698	0.690858123713006	93.3415198688992	35.9627376457448	10.6171750953026	0.0147470810923747	37.2514854243211	8.12256940889242	68.8943287894849	5.60302476294836	43.601707262484	60.5439889614688	29.4276338695859	11.2664300660749	1.72752575213112	7.08242959954034	16.0182729498106	45.5928726745235	0.165114918819405	3.16513957274544	0.571163433299284	1.87126850441958	2.51666366641913	73.9531217493862	1.0367833690309	0.0577791270377869	16.3234750122188	0.111090882732426	14.0845418077902	1.97635677317961	7.89818350589359	45.3483599842962	5.54154374765864	80.6182385357768	11.354910588618	38.3349310847605	56.9689565899603	18.7016710915822	42.3557084121634
TCGA-CF-A27C	0.0575871566598973	0.0128068304989245	26.3218581433611	1.99329252425006	0.00803642420836235	18.7539916593757	10.1810199857641	4.58769211161558	33.4822819972614	74.1110619305009	30.0877005340485	0.869848287242338	217.833018871933	130.669971525271	3.27933357004099	0.0651988194630189	139.89197397567	17.3259030075948	91.0190238104921	4.73257285005055	99.2476149060018	95.4899538657573	38.8569637720887	25.4516241369808	4.95377038570182	15.8929745090429	16.8809451641005	17.8124172088979	0.126003950081601	4.16519590994268	1.01963899088773	0.626194454117815	4.38793811809886	73.6965694047362	9.32041845348275	0.0308658653688217	19.5573499771632	0.0876668072789826	13.2245826792602	1.16666326368476	11.9130591512002	35.7909657390835	8.18257625230803	64.1380525294491	26.1512128046203	62.9317311289921	106.995346746659	10.3018205297004	58.2432572713737
TCGA-XF-A9T4	0.0674045647077551	0.0123569738924093	20.260055660144	3.20403778507806	0.00528312353301419	22.8659307117501	10.6562171749531	6.19996095126043	62.8360765158664	67.6906807737638	21.5009101457495	0.825838751280129	191.596186456123	57.7797816543816	5.11725547137914	0.0160051011329059	41.6025282449045	11.645245961137	118.297282004352	6.95234922893784	80.0957325615616	93.0278606204552	55.5633230221991	15.2798928082468	3.49313074973551	14.0858661817178	25.4537023935953	40.4990447123527	0.109913239059137	3.09779430658182	0.818687764402764	0.340792440582907	2.80054176147676	60.0912408887642	0.624145343157146	0.0406529903425844	30.5817780520698	0.0920992755546475	19.5919491478991	1.41976464534548	10.7865516924776	39.6819798618778	5.38729799690585	127.744603900177	16.152187120493	59.5913276685919	137.158192028257	12.7440747842868	79.6525638318084
TCGA-HQ-A2OF	1.4404941639997	0.0814656333624525	96.8223782013837	8.1613839544562	0.0509239831921817	34.7394643897237	1.4021201305158	3.01637103368309	37.031540636439	241.004141980435	10.7757223398634	2.1821832031975	248.976615614393	100.745395931616	10.7439098429181	0.204070669206285	165.602698647178	15.9831634307329	93.7216449821588	12.8733337427094	311.54558319316	288.505097813593	38.8056759897606	22.1647217907532	55.8674512132295	10.7522334126273	18.7724059653554	48.9677281433994	0.526405896178641	7.17000233099727	1.30981353298851	1.05388912871723	9.78515941962158	262.490090155505	36.3379906254215	0.308365203429875	13.3000850671405	0.35614400165893	15.423082034652	0.679981392600438	176.975929067811	34.3279785550427	9.71575951860642	76.355670052117	6.1365687311071	42.5466850297478	228.943867625007	19.8785966726165	185.971776578503
TCGA-DK-AA74	0.0449575072427799	0.0223091453528558	11.339133105187	4.99976899775784	0.00675081284263637	34.770080965611	9.46750309837993	6.18607827221925	44.0344795143845	58.9528177003968	17.0458946235168	0.653126089469309	153.155618345193	48.512432641307	10.1542330621662	0.0202879403862023	50.8993652694344	11.3459368050389	98.0349475231019	13.2630077872658	46.4283790553602	59.4253010557166	55.0377779088067	16.886160719912	3.65022430013754	16.6621498264689	17.050028265011	28.5207704196726	0.111621379095222	2.78502233965735	0.597016679073836	1.67059745223753	2.39008645470906	45.4027283295639	0.564802746219215	0.0637334301615307	37.8453107062876	0.0656509806416584	16.9984456652213	3.18782836977046	5.39555236043348	31.1443096464762	8.25357651663429	86.8620132620439	21.3492777011906	29.4699983804365	54.947516494206	17.8014722213185	54.1506544672786
TCGA-FD-A3SM	0.335505104270878	0.0376749260435677	81.6492803748101	9.31326591099881	0.0177314667577705	27.0010296057516	23.8838902714602	10.6673810168262	70.6672919262917	133.174949284516	34.6572063987966	2.3491212751441	209.077274671784	78.2772171033115	6.94756699880222	0.0470781928121805	130.688258692133	13.585423192784	90.0528271617921	19.6253769796795	125.068139052857	223.593422163342	95.7340888562333	23.8822553963228	20.4400332365265	18.1373694983639	37.2284921253222	64.7636042643684	0.35271461385556	6.43497019104101	0.879638083161749	2.26817922808467	7.23781674641113	342.877842480434	7.49248801994154	0.142824397664629	57.6615280304245	0.164121603142585	31.5568110826437	1.56892215455405	49.5225793235821	112.750146991616	8.6349106936603	113.674522277992	30.4731304432953	72.1829879919936	269.565256261578	12.6782218488606	109.994317262128
TCGA-KQ-A41P	0.13483799319483	0.0691973251633842	48.7171632551821	13.2933840476075	0.0203457788170572	33.2329523716031	4.52706602067244	5.84560260373446	56.1950950916594	107.773876438218	27.7300636666464	1.65230189494598	221.698496759821	91.6913002575252	6.73175839695805	0.0751937858680213	109.044706824124	15.43671284205	86.8206762352496	14.8152096758633	143.341329158242	167.458742410109	126.161948377853	25.1612206886058	14.5902914092205	22.8053527245106	29.1678246989808	62.5078861395902	0.220136494063997	4.08962109302616	0.869174405741325	1.796174661309	5.69776591420587	206.509497045323	8.27551840805842	0.168895605537766	41.7914554291086	0.171872269390669	15.7002566120475	1.88172672423708	18.9489207714328	56.6617971763377	9.26921591646941	93.6524867372165	36.6115728192473	50.0454385985733	112.525551876054	16.2054419835108	100.335059024196
TCGA-C4-A0F6	0.170614920196872	0.0361028107789356	33.9117044498326	10.5018449523373	0.0145903183530184	13.2560523687803	7.28043594495236	5.03355242395763	39.7641424985072	118.380339011987	32.8180998750409	1.33590024161413	247.117793506772	90.1979822790503	3.70140647198421	0.0711692190021415	95.5303431341134	14.9423103772909	87.0988611239082	9.21340799572772	99.612721812077	146.057567209686	38.32677116404	20.9190796114643	12.1465222914908	20.1456521909882	14.2062546791236	69.9126250873561	0.166959790332939	3.59717010595492	0.901995807485497	3.45743379269594	4.76580862632374	348.664892455817	5.24141231988893	0.126616651826476	37.3015639325121	0.0916600993381596	15.0060273691113	1.11743316258838	27.3293017552884	66.4894926970581	8.62334606954686	59.0482962811528	26.1934602192455	76.7492338248552	109.266254140002	7.14377492452571	145.60544389202
TCGA-FD-A3B5	0.149978175014615	0.0245762510415024	42.8035497894482	13.9848184394838	0.00805879163352988	9.894371473222	18.8395380363647	4.90123718036056	66.7477053414576	120.804462089958	21.8397670223948	1.0159045414214	224.398237355792	61.4822157476061	2.56689800243532	0.0459365458910724	111.22676100142	13.8602717406776	112.235521716987	7.10433139908101	90.030467970788	59.5045662802692	85.1301625332702	16.4719574309023	4.64365853917027	17.8741724102374	28.8558266599408	69.9999786571701	0.492305104340259	4.7239278066209	0.946054805892814	2.19998028217935	3.81825345873259	93.1003704882461	1.79765124690531	0.0780481703193735	23.8589253920258	0.224528139816307	21.4023054531163	1.20016017751592	21.0482157868182	65.7898264536568	9.72361461461168	101.617650446209	16.6048516227891	70.1710133444922	160.359541858893	5.90471076626891	135.225312019305
TCGA-4Z-AA80	0.104022848686942	0.0147403223264073	18.1787687433992	7.16567561679932	0.00855872996160618	22.1999107567427	1.14882820112863	2.63677903205661	15.7359952233183	59.557560321214	35.0761142706497	1.91119898158208	278.709808384787	146.999722478268	5.99470979218052	0.110927045915128	132.338402898103	19.4159848455014	99.964688292052	5.03555540007739	231.730609537295	181.679115682768	23.5667261220725	32.8326186235588	11.6996249352464	26.9096361279186	14.4779967894564	47.5021915111035	0.185796314757147	4.62555491054876	0.969480834264732	6.57385040705221	5.10860325631185	189.291116185278	10.1199919332424	0.0227222899017545	23.7350352027124	0.0715635186800243	9.13596713679187	0.899572754988154	24.7003665779208	42.7704892776803	16.5601540880038	41.4989729527443	23.9921972603097	80.9862639445332	174.75381841478	13.77060051854	109.295157747598
TCGA-FD-A3B6	0.0656477612361898	0.0115352899172848	29.1238395288994	5.06015353104758	0.00833663068309351	21.577880461596	6.90408078581546	3.57663771630318	43.1618148693779	65.7990360351635	18.3722850662475	0.4274142185366	169.31280196118	56.3064364116387	5.73245573419144	0.0169171472824829	99.6420052536668	12.3505966505713	135.448033723588	4.80983398949891	377.736900439653	75.1685810130893	89.091510506453	14.7551503776667	5.87759531024878	10.3856412545582	38.4955401817513	34.8534780756913	0.223438292465753	4.07638963179285	0.730113439126227	0.758063713229565	2.30560756167104	48.0670095703741	0.780196671024014	0.0596450541895499	20.8990500488359	0.098875282011111	17.1132635944565	1.12836051370137	13.3920160545936	49.907276357503	4.90591678902433	72.1681173295383	13.5822322559953	40.6506529209843	80.3247565594976	10.3747221071795	76.6208953374066
TCGA-4Z-AA87	0.167959177891983	0.0119155345921686	24.8912182683276	4.11800203094173	0.00934231565836399	29.9957061337901	4.00506164571618	2.33541581957894	17.2179929371569	69.5481056915912	27.0643975548529	0.823317489572507	233.148513746401	131.368003948664	7.54225799193028	0.0769785670807599	114.258604962536	18.3089820967385	82.9502208816504	3.85000857057614	155.783142074257	167.169951994756	63.0140407832701	24.1656052318265	8.16920668563311	32.0874185902901	18.2799480762713	32.8250279615645	0.13548702486298	4.7701246661856	0.8175318980378	3.73810728157037	4.63166845176788	125.14381301998	9.69063819626818	0.0246930506206061	21.9194309938219	0.104916217523445	7.09278059729706	1.14992099621268	25.1447893905185	22.0351207964475	11.0563599548476	46.6483114021841	24.4590203042342	44.8640432316719	57.4745695941799	15.0782013368436	103.138378461108
TCGA-DK-A1A6	0.108066565033917	0.011191083794446	25.1453144474096	7.15486644083814	0.00814923489461145	23.6008303598408	3.09480634472151	3.13805657935603	23.4693670339519	86.2366446312677	37.197150855178	0.836246421157422	224.183727920858	98.8263933828386	5.8836601330676	0.0701466782152097	143.891691179057	16.1261707817186	83.2114962929159	3.02267834610877	184.13026241824	170.292061980654	22.9113132035084	26.9491957844777	10.0623153195732	26.9377114696549	23.01831392106	36.0253061082848	0.161763271760321	4.41488227767963	0.83688266901178	3.92809695230129	5.4718909558925	58.0893039744284	9.39609486975517	0.0287895084992258	27.2645575291094	0.0818130814954781	8.98071745707315	1.94800610759138	17.6627931177899	42.4348580397124	9.97686569726331	49.9196446328368	38.2772662330254	72.6907969891798	130.406622698482	11.7469845784416	106.336313509956
TCGA-DK-A1AD	0.275405184653866	0.0387327555100354	31.189436610456	9.68243429191192	0.0190549781804202	24.1203950007818	4.60325405026496	3.60368135160288	36.3116665570144	111.243239673309	23.5966544752071	1.8132474695465	209.523229848356	98.9481072187482	5.66276537748812	0.085897806903081	119.499957891941	15.3151506765073	72.551303693497	8.37228212957728	160.914863976068	158.892892133772	34.3610252182191	23.0040003032565	12.0179686355244	19.1001239652489	17.8440327921836	40.603127872225	0.366242124965909	5.80184116440891	0.876528622663322	3.07533580192331	4.42960802316563	463.175133631758	17.6177420063881	0.0759337513002158	31.8032044191526	0.130432712671319	14.3520994349598	0.76268548971083	31.3619366141031	64.5513964734056	13.3831725096683	86.7705903047601	23.535314954251	56.4495608891373	90.3891795813685	15.3320127635319	103.151333340644
TCGA-FD-A5BS	0.0333091199474016	0.0701046942124816	11.0565013199309	5.99020404659678	0.0205585150365596	53.6256894795749	5.08566615056231	3.36885447901752	47.1409244690008	50.959103635283	17.0771318300203	0.753588785165082	114.968174432056	39.0759437204356	17.6405294666859	0.0291082372322023	56.7224329802496	9.44788735585409	62.2485169641722	16.0672579660645	24.9285376733805	86.7809990589357	87.1006764763281	17.6208428957181	4.8608072088262	10.9168278006603	15.2442290471753	46.1896747179859	0.147955498420895	4.58720144219687	0.629966611022996	1.4372685718907	1.86315487465534	179.169517888535	4.70699533031005	0.347789987401048	29.6814637816185	0.207912282968545	18.3416491475414	2.21489233106019	4.58240886814955	18.9274351911261	9.09352932220743	125.851977869543	20.0709436332487	30.3064849314276	29.94601099634	18.631686888185	29.409450299502
TCGA-2F-A9KW	0.08593390870775	0.0435986680649676	15.1969746910062	8.32184123355315	0.0256678919666455	41.7523234674777	5.73115966723081	3.04863393625671	28.3366441405321	69.2386803764914	19.4003597988522	1.60806309337633	189.217775008985	95.075194266823	18.7447984529556	0.073705026732883	83.0356555499069	13.3336904949378	107.434975515786	7.56971662849724	34.1186582951105	309.206572107367	65.6705744578273	25.8081399979214	23.9034196609148	12.4118799666654	32.7430083785606	50.9810107849302	0.216871488324521	6.13350558086944	0.815502272542488	3.02725463670034	3.93774092360193	98.7417035082898	5.74002083451001	0.141894295170469	31.4223066531172	0.0997844744586106	11.7380677589324	0.940604776284737	20.1404358780414	29.2168548162355	10.5939747898733	50.9945862147294	16.3784884671954	47.2444755696946	55.7434437698056	26.0787313014837	67.0681723837475
TCGA-DK-AA6T	0.0157642835005118	0.00575158167575615	3.41808355873263	0.727040483290747	0.0066415525880204	31.009639218357	1.70693895441859	1.21656064421633	9.70304321665214	21.633404232162	9.11604994875397	0.243682740343291	125.175638316971	65.4787009711107	5.70057071336213	0.031581646840641	56.0341941819081	10.616188671059	67.715838913564	2.12449874289121	21.1013640353459	79.5046867661438	34.9138408080145	11.9937579088386	2.55235690922573	6.28228944141948	6.07465967594328	9.13576707997133	0.0507260899149057	1.57942392559459	0.584442792593477	2.64106902154256	2.49747329484496	64.8916856655512	3.23334188115842	0.027327422405469	14.5368304868671	0.0435075018499086	6.30208162449337	0.650337593097551	1.88843404592871	4.84233066594548	11.7828052334195	32.4762135576056	5.87650894380909	29.5980782059982	11.3330114732447	11.3828525916807	12.0154829825752
TCGA-4Z-AA84	0.148339107044479	0.0204447197018689	32.9301431350071	3.72205481995345	0.0087749744151889	24.5758775822734	10.7082384648333	2.06162602298952	19.0386440642264	108.789165342019	23.2914803614133	0.595964416527238	188.267599829416	104.975233867634	4.71605877329608	0.0539344292193301	123.66001661427	15.3103072694609	113.737948833472	5.29645834590963	185.421800535048	167.814839340913	147.938629103548	28.1027384795913	15.6088101093869	17.5223284175006	26.2730634508308	44.4306185582061	0.227411973780192	3.84155314490193	0.78756732719269	1.24483269041699	3.53006298155997	76.4635727015809	3.06702777177501	0.0364131681981822	19.9962496254306	0.1014082170291	17.4197293499348	0.424626351150526	23.4810720532865	42.8924344067623	6.70864783783379	83.9881980128513	19.3286580978374	69.0142832280219	64.7790364192797	10.8310496632821	114.561277686705
TCGA-FJ-A3Z9	0.186169239315126	0.0239370350272708	55.3562111691388	4.66896733026504	0.0117177103317669	20.9464558981286	12.1094549909481	4.5340350837831	38.6566743662864	95.803084247139	30.6252658524737	1.17138337940071	249.034918158005	116.922003098396	4.87041869710062	0.0654703346000764	120.947521571688	17.0251988924032	96.6736359879054	6.37923251631337	89.7890023933939	217.816908080693	69.5233179694054	26.8089090213632	11.2095537912437	23.4628644226756	30.3470404368593	26.0321812945361	0.209210765018366	6.74670204334997	1.07073415291933	0.610106801750049	4.58304472891578	123.281544233052	6.55344695905213	0.0513148853755739	33.1849831894674	0.193643195352343	15.5746487651723	0.924274861457943	27.0303017395112	35.8631671750438	8.39821093174411	76.0779903656516	30.1014170527406	62.5266353680914	135.539465633141	11.8709976429147	96.955640986152
TCGA-CU-A0YR	0.19307384009139	0.044474706991382	55.0730366825686	14.4654021099167	0.0192134937137237	24.7332638382567	12.2806017781599	3.94426025517817	51.5917038153236	92.7880590933375	28.8522891940191	1.27595105211612	147.123773094563	50.4535474132586	6.92451287557981	0.0663547472685677	110.519148768729	10.8319406133014	76.1136557241459	7.6026087754278	157.286306090333	333.856314344105	81.1708537013454	17.8140920411387	19.4400284657658	12.2576095814446	28.3645290771701	51.1422349233336	0.303126235752697	6.01918821772459	0.794181208467782	2.42236955098762	4.94449696586341	314.840097317435	5.01060165941812	0.184362314278226	37.3503976199374	0.275352750160639	15.3693129657993	1.14018498097642	31.8938348318939	50.9527450026209	7.69541475736582	104.377132012199	27.262263235421	50.9723524386451	138.86540507889	14.1640116684849	130.223127456117
TCGA-FD-A3B3	0.0389203645254531	0.0129836595597547	8.74376528789773	4.44602340741806	0.00574041250445822	15.4740737225769	2.56071510690267	3.11231517486067	30.845703512395	32.1143392544069	17.174183102272	0.530491493268627	131.79990578153	41.5263505056197	4.45533926804274	0.0123442897732112	39.4832559894328	10.389809260679	100.620556338791	3.9123140455275	83.6873335518563	48.2752388101667	30.4043624948859	13.1056110695128	0.820753094695042	13.5612358932398	17.4443391732614	52.3723346919189	0.206850925828836	3.4484369432878	0.697789762655149	0.786208693461041	1.93900733644575	70.2701587019896	1.11812192757279	0.0329495546113322	12.0255352195415	0.122043418933507	13.2625559053941	1.3202306983704	5.46453677518289	30.7512414695975	5.28965884673365	53.9248149339019	12.9546269023169	45.4349858939827	37.3769338624412	7.81055995707719	35.8869235935359
TCGA-FD-A43N	0.263173307328017	0.0337560946242924	49.4454348873842	11.6130298551362	0.0124707481833946	26.4803388907196	6.53552394279921	4.74908856521657	33.2679010666839	88.3734054705799	29.6589368289907	1.10525408033189	214.674751523383	94.9848318526243	7.49028935182881	0.0451450101146612	98.6233626561043	14.9095530790505	83.3123438342255	8.18890228257439	119.625002796764	172.753670960982	65.1946102905435	21.1433010624935	8.45435965671578	22.3423372723072	28.1005436442996	57.8754678619192	0.299816047892337	5.86800964443192	0.924000388894811	1.8208864719079	3.57891043397459	222.757770672763	5.20122153811357	0.0727249114738475	30.5884693598955	0.168079372371242	18.0386738110617	1.58312534796593	34.5539607222788	66.0743764960625	10.3451755240931	87.8140235722979	33.9082074002759	51.0042385036004	85.1304517304205	16.0474803908347	92.1004134283217
TCGA-BL-A13I	0.0451122003571785	0.00484187443966455	16.7182965725695	1.10051861917728	0.00569068217228962	39.5276322767456	2.31771554081074	3.69745631234102	11.7945866124856	42.9193445709704	12.5496504411553	0.197959682734073	93.9335320398827	42.7610773686654	8.65439214787106	0.00912671703294088	18.2805629593021	8.05950406738659	83.3379504415386	2.65153918640762	11.3926135641658	87.7530386498432	30.7185773165115	14.3331930012066	1.0126395301527	4.1904167786307	10.4814633178538	11.5005972376199	0.0751276716787513	1.6552427223305	0.575105718931121	0.963911561771666	3.77825783853207	57.5893962221694	0.754462386297072	0.0226292820240577	12.3585938120143	0.0742613263267028	6.05254087888817	0.588212164882961	13.5714537404617	21.5259652972166	2.25765089287539	66.7491811788153	6.09117278527258	37.8300648188626	65.1983965260141	18.2580037687589	24.2139688132489
TCGA-KQ-A41S	0.286101213620863	0.0704891169152781	65.7900421075661	26.1028381307499	0.019604228795665	36.432164813654	6.52426854828019	7.24980484316661	45.0925371783392	106.943646190752	20.5156634335312	1.83780041992416	181.646408167987	67.471485583547	7.79073964593323	0.0592322757641939	132.314971623382	12.9753563003729	75.3972147761187	20.1991943359415	157.295850035202	167.658359133812	92.7338082111244	12.2377348422401	10.7643359120591	12.1874202663978	15.9147188127621	116.312014502765	0.312553737847335	4.53397877621199	0.749195845623045	4.30276760996373	6.24246873495212	262.375566752016	17.3177752123373	0.143183553609769	24.7669848781367	0.196368862302618	22.041641650635	1.55858407278464	41.7244360675279	97.7760895582706	12.3277797997453	106.319027423432	16.6533218949983	40.2067290830429	83.1414433272713	20.6514821688065	102.646504405731
TCGA-4Z-AA86	0.0469384131486594	0.00771875401945464	7.1751681317213	4.73570860368445	0.00451577624403974	12.5373654975804	8.27210028462534	5.74149589872874	40.2149427356186	40.3621977846506	14.783920922767	0.599262747386387	142.095643004192	52.0212071901414	4.38702633237999	0.0162300403087452	50.0430890664105	11.4136165859645	107.646147949679	5.00858565776264	113.244853025189	74.5690107700006	35.839228644006	9.73364578156993	3.67315166412982	10.613220930683	25.2951076984173	55.1587388151066	0.259654772249366	3.52610066710911	0.685464208216567	1.74404878210299	2.15466911638167	62.4256942885744	0.730080806154634	0.0275748567772218	21.8810407300998	0.0925663770912396	16.6804752710693	1.23862327950251	7.4695528975689	29.2721764099049	4.30996399949623	90.3739603043812	11.2347922270012	39.86094363561	84.3089628161775	6.95227456200255	59.1935914039103
TCGA-E7-A5KF	0.0322058177745868	0.0114099266932862	15.0218721901328	1.37245041496674	0.00770975210850004	17.6439736167481	9.43944128718538	4.88275962247083	35.4344364167418	54.8162875148924	24.3715476567152	1.33944906850703	240.231232677963	154.02294193426	1.98001087296801	0.0601508278703934	99.0166039543715	19.2348591900676	106.951601510085	4.0682644939913	40.7758792693526	103.532811772337	31.8641633282013	24.9664086201726	7.23123579245824	18.1092604792787	16.0113987387625	11.0273420072918	0.141168990505139	4.4565884589805	1.11295677254091	0.501208655799406	5.34676386075288	39.9006826946032	11.4460199076979	0.0222870134738515	19.6584373704637	0.082155646145099	9.51999251010047	1.78189810056249	5.03785563020293	19.0926457410518	8.58664321237598	52.2799302456244	21.1127215987583	53.4279359226461	116.690470077308	10.8292293259201	42.9886482574805
TCGA-XF-AAN7	0.0945548033599335	0.0241659741822485	7.13948212560358	10.4535493417718	0.0188450079196727	129.350432575384	3.06900451994225	5.52026966843677	27.9526575019875	20.1838656687148	8.80690476594955	1.1644507838579	250.7873682452	64.3024173117482	31.7460196602786	0.041908803134726	42.0981219409937	8.99952496614739	79.6149680331279	7.76063974538165	163.703293717463	127.177707163294	22.6008855646066	11.6663481374922	3.00161543942989	5.97861351549567	19.6226858459053	58.3008974682372	0.266110296878349	7.04895513452217	0.652782810298632	4.12829873481191	3.93012954783663	330.424446629743	17.7790877274737	0.106093023633212	12.4020486503456	0.165457980319358	9.76609931248811	0.144472900231187	9.29972542807591	73.0672767239793	10.6463719733377	65.8704070098244	3.15703599251998	43.5737743843629	93.1063702165523	54.0627577213737	34.9356483612323
TCGA-DK-AA6M	0.0759060193333511	0.0185861764636312	22.0433221654629	7.523566455162	0.00777836911024033	31.3843164457256	6.35726107442158	6.72471969769297	45.6453540234587	76.8821477089761	19.6702943973846	0.781798377420572	175.58165387851	59.553158289959	8.20161319936762	0.023957859705304	65.5900557691604	13.4970122914704	118.765225459774	9.93523746480785	201.199256143555	83.1445107502146	108.688827320883	14.0877216559159	3.60739211197106	17.2768569170541	37.8074243501885	55.4080395974461	0.214168367415838	3.56482050889528	0.661880180979141	0.963748767739883	2.76240846501967	71.3951715565157	1.20334978603392	0.059633767126028	26.1966501817712	0.118665755412009	17.7861582536278	2.06967335051086	12.4290770370648	41.3556171608152	5.98386198066168	78.1395400129128	16.1696653678284	28.199991780057	117.059048926817	13.0195301064583	79.4264601306649
TCGA-CU-A3YL	0.105580228394475	0.0294771866569333	55.6797722916398	5.64118721482486	0.0174090873977662	28.2973460507022	3.46056378337585	3.93911000928369	43.350158887157	90.890274677871	23.8542360152839	1.95754326209049	233.286029593796	118.142691108331	4.45839829453115	0.0642374143027224	104.202467786846	15.6526429809236	77.2715558198246	11.6638000958672	46.4326461700089	124.366884370692	61.8468501019243	20.5682796699547	5.18602808744442	19.9598025520953	12.9487289129442	22.4847911562295	0.211480027205713	2.90174452299444	0.958301966375676	1.29348083881707	6.84539184087024	124.293001352041	5.47864882890539	0.0762137735806596	23.3187657007752	0.0849957001162677	10.9662304172763	1.79221244197796	14.6996739982297	30.7343585599685	8.97067053379812	86.2502926111401	21.3801349958086	43.9920884939035	75.1644885768795	20.9856238657412	60.9024437613393
TCGA-ZF-A9RD	0.0360400594122792	0.0150029489702714	10.1564565506499	5.92931191788021	0.00472270805462086	10.3513842814068	18.9362752807477	6.13376694102443	54.5419333212635	64.5088926991354	22.3977223160393	0.640816758279727	146.510717290144	48.1487361341769	3.61275085234694	0.0387794718427256	91.5776868762118	12.9527954354826	124.931356036748	6.91483561330547	144.09308629944	71.3871461956707	94.2773013041946	18.3790230812915	1.36477910633514	16.4391792214072	26.5738940924836	49.7217940068981	0.220498819227346	3.89905632336145	0.759716114189321	0.813086292125158	2.24481868688732	57.0971741852788	1.05759515563424	0.042300177218784	22.3735088986292	0.141648612208235	21.3733832100727	2.33869651902115	5.57938007796819	30.8734370331896	7.82339566249333	80.5675882336618	23.2985434161281	43.5704172076605	114.990204523331	4.66468594381695	47.7650249600327
TCGA-C4-A0F0	0.029757979271667	0.00790446765401102	6.26663740329442	2.14779559896331	0.0037464664592356	21.8505113599759	13.8782733478243	4.17124702379009	26.6615503046133	63.8716846306741	25.3839677372979	0.517115407959659	182.528648664253	63.124503347829	7.37371070430348	0.0280967729704867	33.741461768463	11.4891768786512	144.095548673762	4.4411753227764	226.364143250032	108.110887205444	68.0900132171097	31.7262305105153	2.91319402818121	13.7754600845437	36.0106582078714	30.3098795960093	0.129620863192373	4.41127643425482	0.722336276329115	0.949337257133595	1.47283998608783	51.6616715149261	0.311249718955677	0.0238491754772133	27.9636345707063	0.0972617877895061	14.1109663731544	0.341122800568839	5.66137443432064	24.0663600447166	5.79905851875243	55.8330611175109	15.3418257937226	100.975249280276	63.3047618090074	8.33527856967106	58.2738341090267
TCGA-FD-A3SR	0.124334153278865	0.0293636271274734	37.570516551826	10.5331636011699	0.0172538832846246	22.1806096389582	4.31383839416413	4.42664320335821	29.1725651110576	54.6148763275148	16.0529336587797	1.76194811824027	146.453094649982	78.7438600791701	7.27801841024489	0.0467248153634917	88.543830071097	11.9053515444656	61.071874971538	8.18210876307936	152.215261858269	167.806795815297	46.8175065030352	9.03693442795366	14.1086703104065	10.2716670715838	12.7213866433151	89.2381739375794	0.353109382721489	3.44568820680697	0.698375106754166	4.28540475285031	6.32928738401299	275.724977120591	6.99710377632383	0.0754855934453485	18.2950609747085	0.117248969196237	17.3075598465386	1.31378144320896	16.5693388799922	130.799343022911	7.39206920520882	86.2843089470135	11.8887817112465	35.516051792805	72.9817621380864	14.210334250717	103.490872455014
TCGA-DK-A6B5	0.130648628406469	0.0335984733792796	31.6109963887436	6.35708425637226	0.00716028548919269	22.1634447437849	8.20845805901017	5.8575877655558	52.8181743859565	100.370091308322	22.8666771634182	1.50460926665858	214.743627300619	71.8882758232426	5.35452966313522	0.0494770087299732	77.8387044824746	14.9745620643819	101.147441408542	10.9224545845577	161.946440550855	62.5402092322883	63.6288211770342	12.0467603510396	8.07473868400372	14.7282767155844	20.9792087159876	50.6356602996774	0.284190648953495	2.47866195220005	0.943892592198815	2.14323709866448	5.70625807344389	44.775385932998	3.35332152120376	0.028690093676514	25.0308039947166	0.102512682870529	12.0014536755802	2.62970948490095	14.4278464110295	52.0640364975558	11.0960353362845	78.157489657956	20.5964207266466	41.7487238288456	142.351623696255	13.031775303511	90.9032226810007
TCGA-HQ-A5ND	0.0696406932528366	0.013003742594195	11.2143249733978	1.31804735356986	0.004552394270332	14.4153247510354	23.8330235633052	4.22791572877099	35.0513521658096	105.687294696919	29.5131136090776	0.379424881587812	260.715759418377	69.543763553308	3.08809103928589	0.0512936130956249	77.6239933230828	15.1979514312179	154.072050370912	4.95837214376448	318.252434458037	99.4771185053801	49.0996065972978	21.1142470735229	2.70158758409517	15.0927495074787	18.8985759305271	36.8897543187849	0.17555816544662	3.36181910841756	1.06442018923615	1.13481148784321	5.01324809707329	38.2973852511266	2.87543068719707	0.0250207832788495	11.6671214595331	0.0575558875116059	17.3157150392035	0.712144749765592	11.6782539291356	42.6395076432385	7.52250902718621	51.0142358243876	14.1874539347239	71.7378264513939	309.928707884651	6.43803386825711	108.401624396895
TCGA-DK-AA76	0.0880415245281426	0.0149033199307503	27.9329981500022	2.97700193062717	0.00890501986713277	14.3588989605693	3.75424181345326	4.60579632123361	37.8843514565835	75.9940377261327	32.4235963663584	1.19035838593135	234.972230600445	132.039947042154	2.10306420462478	0.054014643812341	139.244673436331	16.2453566075992	96.1473807592762	4.98655782987699	102.364604083925	106.094116826647	57.1135041125024	21.2472854508821	4.42079403959354	14.969845512205	13.7474083743508	27.5543134954937	0.188160561697827	2.58156639740902	0.968960521253407	1.7051255709986	6.02838706137195	85.3506759834508	9.47555662772294	0.0264369052555573	12.1298148143269	0.0597085444495214	8.89751329577727	0.577252825620534	18.8819134158184	31.5187446668147	9.1493555934181	67.9211221033414	16.7950925920177	50.696003650761	187.523762230436	8.13071011087197	76.1906170692749
TCGA-CF-A47V	0.0370953936662317	0.026391291781314	16.1766735721157	2.99684301845168	0.013724784935358	26.8890772945743	5.23585072014713	5.0501495995308	32.2395960322435	50.1094318003817	19.5660449318318	1.17464974121286	205.020336934301	96.3028694640182	6.16779210421887	0.0363569668451849	51.1522700491039	14.4990247136404	83.7531886381398	9.33034080003753	18.4724524636964	105.770058373945	54.9935024501206	17.4411648871982	5.14655851976804	15.4838210517647	13.4102771782322	16.9449992219338	0.112092643743989	3.38039649801043	0.954698782970352	0.389496640364011	3.33248872834646	70.5924404080729	5.20081936703141	0.0751936904861824	24.5528899531746	0.0958846702752566	13.5445160820867	1.68353393172261	4.94489319358827	20.2801032668258	8.44029731925226	64.0483988891618	17.9510541471803	39.2934543641188	51.0888623290595	16.5227090037763	26.5488248646823
TCGA-E7-A3Y1	0.0530832834300109	0.0180481683463417	18.5933476879521	1.98623303167235	0.00935563897854444	19.5228386303024	8.46677103721178	4.19410652406307	31.9955517013834	61.758132595644	21.0749916410003	0.86437837447031	194.259612956661	119.059963985364	3.24547080474803	0.0413561175958126	85.5368843462575	16.1161010862934	80.6004240016546	7.2792748365919	29.0664102636233	112.396736864735	57.3867319166185	23.2478500321895	3.50310777005798	17.4494350910957	12.3778778594566	12.7443056918697	0.106569237558969	2.90443816430958	0.919657867087068	0.473405472461726	3.91970955411065	92.8262100953511	12.7308650557258	0.0445543263017745	20.3149702831593	0.095363590728464	10.9973337039439	1.05676695642529	5.60555747604028	18.6167235361407	6.92060321444111	63.636328006791	20.2430207258779	49.0086094051557	62.157265567585	10.6950339754667	38.7798855085144
TCGA-ZF-AA53	0.0747791880230285	0.0128397339336805	12.4453664449876	3.18903597717355	0.00459567435206632	22.8216267640858	15.5123694771311	5.19182309488591	32.7283664518026	53.1327918542163	21.7328454918324	0.450038739556984	143.008086879818	43.7336560944131	6.6143398433695	0.0256346610408761	55.8908276861386	10.7154303736423	111.507183356872	5.62380018571395	72.987186105045	77.4577983046626	66.2750592250887	17.6086178812271	5.00193720745867	14.8060209780685	23.2470839821161	50.4986660141766	0.208146203066516	4.73179095392975	0.611823071364803	1.68033958110887	2.57096830488127	61.249072975427	1.03913143422265	0.0314823602286745	33.9551983118815	0.119525491078205	19.2604833148085	1.70923955437744	10.6931440083419	34.4865267161965	7.97892468634971	81.8612554522694	24.2048291332124	34.238401418548	65.9607930322154	10.9459738879845	63.1964964996004
TCGA-ZF-A9R7	0.0305076578524353	0.0173876638813837	9.31084801180622	1.62572519446505	0.0099835692140126	18.6355615622902	4.33098232557923	3.49405871843881	17.6353509366239	44.9409811168666	19.4695874108528	0.673491808911219	159.169048685997	104.890233160279	4.18247360624393	0.0466912380294955	74.8564623629273	16.9717718362122	78.9938852822738	5.52542010040642	49.5538796926939	69.6747395618114	40.7742599044911	16.9681728339943	5.48070165450564	22.1089477540585	12.1988330901389	19.4505032852823	0.129586498772819	2.56954281750424	0.864460263800516	0.730948388869717	3.52125698991705	52.275898166009	4.30266972801642	0.0465728582147312	16.3610504825178	0.0767445118258915	9.21936999273404	3.37808591194406	3.71129059514464	14.9882045081336	8.30563384541109	48.06132654485	25.0593165171791	31.6715855055587	47.816670044147	10.7562269629948	32.7014160952648
TCGA-GV-A40G	0.124834601108798	0.0255586937124615	33.6394436529392	11.038075547445	0.0128926204070906	35.4883740632915	9.03665474347982	3.5822647943963	26.9444568759848	95.2220941653075	17.4081239172708	1.91177331851953	260.949825941202	116.675196124618	6.97855434773868	0.116763172852551	125.998406445947	15.8478042786168	83.6102292559491	7.53140849330915	395.715966108547	164.739499752535	85.885208372596	13.148595283821	19.9531273049291	12.4965131300183	14.0635795357707	57.1603768276134	0.481695771274403	4.20257151248483	0.86147730284949	3.38280578541132	9.12418720040334	148.107274533709	25.108908620418	0.0534529771438197	17.9076027695131	0.111042118283416	12.6143939062112	0.719190683962915	19.4336109996995	58.4072784954608	18.0077886289121	59.8903245935276	12.6749416693867	37.5498297655338	123.656697326146	23.9618940985836	123.999455503405
TCGA-4Z-AA7M	0.0892541089653056	0.0126344357429805	19.0908169419153	3.50258137566963	0.00741876483543932	12.801032908799	3.84127228700344	2.56477528772143	16.7948826288231	98.4134573216688	22.7406514788534	0.537938383859234	239.051728429949	130.003807232748	4.10629570600564	0.0413195429281817	94.676381381875	17.2658766697769	86.7147378524495	2.74705548959212	134.829134365423	96.6289153613381	32.6549181061947	17.2928122924695	6.7247111717838	17.7194786917286	11.5447943397933	45.1655515990989	0.20773983478118	3.04166892351648	0.980874048860775	1.73320954081477	2.84648356348245	45.1848645873389	2.72696899508327	0.0148985829756784	11.0197735776102	0.0669953131818427	8.45615358185398	0.66367589343589	11.8461338137957	34.5115084615941	7.77945450855455	51.7389911031987	14.4225577352587	64.6015698388082	43.1699175354544	11.2776344490602	68.8207055091631
TCGA-BT-A2LD	0.669447294515722	0.161052663378048	89.4266477023603	39.2987372700522	0.0624660306073001	34.9353213044756	12.9360552312958	7.07574792618712	101.48389661861	155.436485046691	42.0688317570353	1.25816230948605	285.55059269368	122.3256085371	19.5385836520632	0.151632226332053	172.286118990441	15.1805527901568	110.131560743514	13.2457588206636	251.254831036329	522.481377728452	127.492972649975	24.0578158494754	29.5886185843331	23.9789465856206	75.6394764807212	206.166312692473	0.605597521228934	8.24952771145674	0.791494445268455	5.85880440007118	3.85116603199444	518.7151713926	6.18465727595228	0.677044398782873	72.1319579139282	0.166369304404568	39.0415294360405	1.53943028786381	103.378214774416	209.993675931191	12.0615184120068	93.4814761884274	45.4480931393278	67.131452480848	96.3065960809775	14.0289580027107	227.035057939218
TCGA-4Z-AA82	0.103529255208609	0.0845618747577089	32.0982077809541	6.43679559736878	0.0143562217816362	26.3818533060348	8.70967876171028	5.3317231149872	80.6281735694835	87.4688642439891	30.2741176804964	1.02738608602538	190.28351575396	79.8951821055083	7.68987802864802	0.0497075609608999	142.288506271051	14.5212443406973	132.511378365901	11.4877487026682	222.094019449814	183.159851358721	150.673757793897	18.0282916434337	7.00596497771209	14.3255404396059	69.8038749148797	91.865746008748	0.386639587902335	6.9996409757821	0.902997294681853	1.51403876254187	4.30709981876594	145.980019454995	2.52393251526095	0.122807940410836	31.9119669362308	0.231343936074823	25.8545787138183	1.65324672352978	15.7743576902214	78.789079494054	9.07645240848576	141.571877473291	24.6820566742153	53.8332353050674	211.178429846876	14.6821591193597	124.658008842001
TCGA-FD-A62P	0.263930029640216	0.0296320436586431	46.8044539458215	16.268595590126	0.0103892989396075	21.8313337620836	6.99447629550248	3.78016837469409	42.8733026030347	97.6113518481402	21.7849823083182	1.55723586489066	181.546295745008	67.3406183347506	6.64080539652752	0.0764342737543481	79.9318029813643	13.7830642593971	87.6398483468314	8.3074361656918	127.239443384881	126.92215027794	58.4547875798124	17.6360826377278	6.83363615711857	15.4299057441661	31.9169873902198	53.610484490918	0.359929248687339	5.1806908601808	0.766884949272819	1.27444291279464	3.98145873755201	192.213835437068	4.86648684205779	0.0678980019581164	33.9519441476582	0.146262643638713	13.0621171195094	1.85348844222093	34.2366412625337	75.3990092819653	6.41994711373176	99.3325082024134	26.4446964068061	41.8521718083237	126.790126216546	11.5251760608238	147.047517916914
TCGA-DK-AA6U	0.128522870892806	0.0184835384819432	35.5242354654069	7.22210551858615	0.0129098007531722	24.794546325074	2.20044685198023	3.5634435871168	35.4337336348755	81.3881902998913	27.7084494265083	0.955891957263973	321.951674707169	154.996034158568	5.00526850405434	0.0891117757637022	115.348770280039	19.710750865166	96.5937881752908	5.89693014623924	326.250327621356	144.481144296849	53.4503638891563	23.09923430404	10.7900423024783	25.0184755618617	19.7927505223961	53.7295210107681	0.309231619647694	3.79131213520468	0.999000046125093	2.83394137049627	4.99048433348999	152.047151370375	8.29889246656857	0.047450885930848	26.4552829115256	0.0933462468974484	12.498305550341	1.2907041372445	21.7598664740353	58.7194927463418	11.8408801793284	66.1436881321716	17.5771556391361	56.4898502482175	87.3838504452756	17.2307550594351	88.8971467777553
TCGA-FD-A3N6	0.041393769016523	0.00615382953369262	12.619757356435	1.88893724798516	0.00317818658519721	6.17794689623169	6.3618676807688	3.26923625466619	22.4665565856104	40.3770460502968	18.0762201472286	0.346422047126458	147.415904375963	51.9305660604018	1.85193449493228	0.01514350966936	55.7928519098183	12.3568174043178	117.175465596686	2.59083784079298	39.688040083328	34.792065573063	39.3297375402396	15.856799939307	0.559659689305254	17.7087496793796	15.3462625339515	23.0603393414934	0.158261782448692	2.38690295352312	0.97651024411058	0.474836457263005	1.79499901793061	19.7510632339404	1.45896411210314	0.016406182224383	5.95753007547262	0.118053478392662	9.53123003524952	0.631176352098934	6.37544386869689	16.1371073746769	4.3543446400089	45.171084222966	13.7427926660658	76.0741868748284	113.231999049987	3.69255222468198	24.5187837016645
TCGA-2F-A9KR	0.0551807764454522	0.00753208930131249	24.7241140633792	1.63887675723826	0.00500728290882184	19.4876388872262	7.16988457987063	4.49239554471639	32.0189602695661	71.7148688465534	17.2476155872985	0.479439906403475	196.251245450857	96.2770489861139	3.51178440677846	0.0455237981941246	64.0350046353975	15.1025585464177	79.7697516858283	2.76727636061599	82.1027300182067	50.4013964295294	42.3391141360011	14.7616533419025	1.83170687338898	16.6637580316667	12.8503588024231	20.6234863859236	0.158803085319198	2.39982273773075	0.894104643766881	0.747492681108774	4.79655591738477	37.9804755799554	10.6612517079619	0.0181642881570161	9.6315922131002	0.0802721149440638	9.51083308153157	1.61926894434444	7.16156993745082	28.0855482909898	8.46062818974092	55.2110899151084	12.696274424626	40.9341913457468	76.0796354848282	13.0909047137023	43.3022962188022
TCGA-CF-A3MF	0.15630302862186	0.623436903181508	119.987903660834	19.4620288612483	0.169744868724933	40.3366564335071	4.4981224281237	4.78059511210338	60.2023931376518	157.677559960756	49.6768151925455	2.63687563885835	225.943087235705	116.756529112938	10.0833115249417	0.165745196144597	149.978794460773	15.8486790738049	61.2409577545288	37.5972134628912	38.0548252432866	259.807687581974	225.508144517051	36.920614326963	24.8109905737648	26.9150972882711	21.7149993426157	74.905458808123	0.536163745140575	9.65542388136165	1.14620969396878	1.52642260643643	3.50401356163478	2776.05491956241	23.0314009940109	3.49774843073327	53.084476153201	1.03749633835178	24.6971968686891	0.856743819652835	17.8607774614677	55.8659664164029	20.5137690809993	163.967596435639	61.0139008346559	81.9984623651676	30.4828685494401	18.3940448221363	71.9760173253897
TCGA-CU-A3KJ	0.0468840892046405	0.0277458480308843	14.0264634204969	3.07240359653946	0.00865910337058083	17.4067843323089	14.1114858175022	7.1960623691533	45.1786542124757	129.505820385137	28.3951200838054	0.932519737906901	193.486432924045	76.2962020197506	5.06302075081148	0.0638132919978718	139.685096012085	13.4974543901413	97.0601499920397	3.99143591806882	316.057743463006	66.0230691101776	112.062622112879	17.8324242112465	5.87982530402974	17.4466563621471	45.9845798931403	152.124701286154	0.454504084133723	7.07051334770173	0.948289884330705	1.06598654190239	2.71581296510285	144.107394915625	3.27813148627918	0.0616426502394448	22.1795929294026	0.166795899364385	20.1096341592741	1.44185825539577	6.99096263307255	55.5501277589736	17.9389537642233	101.332750305451	20.7737545829047	113.519268518133	68.4782456188029	10.3660212972011	81.7896771511873
TCGA-FD-A6TC	0.107506894123573	0.0268054571947056	28.7871353468385	9.24218087327182	0.00865462334191523	21.9681105788089	8.4183374702357	3.79497309799234	34.6006654539364	74.2043608632516	24.2124890729143	1.04792638475411	228.725518779769	80.1061784035122	6.73750596474869	0.0471724998729103	70.5723708655289	13.9534821229604	98.4281743053879	5.9178311344416	199.508113782375	98.2160407195601	53.0491082292051	16.3031100096398	6.4679317617214	16.6881457048517	21.7056939527164	48.1966070200553	0.222972615260772	4.24870438438607	0.860565403548526	1.72707095544031	4.92439168153577	129.284781910245	4.0879362114831	0.0353360223923127	30.983668807563	0.129821858942251	16.3703647338198	1.47274925128663	15.9896757924011	70.0995767860765	5.94389217397312	70.2236260238931	20.4741859819393	58.9594646299551	94.003710324042	13.3605495011582	113.713970194509
TCGA-XF-A8HB	0.301617549833553	0.0961355067876644	50.124071963469	11.7631605843419	0.0184384220030211	42.2182250290311	6.39477552577688	9.45412115454883	47.2463803782202	118.772957929137	23.5443544492206	1.28578568673948	307.189258997795	91.9397072814835	10.8805212551936	0.206269905918851	162.603024849832	17.8384146048144	159.115994915431	18.7974620108311	536.375451424178	178.553143637507	111.106935850677	20.6244812889061	19.9171952515456	19.9644818875733	44.8494744793777	111.85184030555	0.389805959755556	9.33171279732354	0.977106364678707	2.53754227301082	7.12053100348296	139.892907526338	25.96940816479	0.181339110876813	42.1127548487571	0.202203683775968	14.7882981845666	1.10947023780055	55.9252534276215	59.1825540481666	11.7735473723239	45.2283202867744	21.0121986462428	51.7978882130609	350.208900367323	14.3703867241461	220.332591619523
TCGA-XF-AAN1	0.0552250187184772	0.021487080331004	23.8790610253348	3.51191020634945	0.0135829990795183	29.9999616751626	5.86310995984504	5.86867734471082	34.908087691918	86.4215253641356	23.1707969363148	1.28018437380751	270.320598072033	134.822822332787	7.26524763745244	0.0860846443779685	95.3100639942073	18.389136467449	105.35140692384	6.77264023249466	64.645485270759	130.980340053857	52.901064117374	26.8174394071344	8.04952634202384	21.1960905617361	20.7204399897852	22.8878757167431	0.163871995238452	4.21691895206051	0.948493440362037	1.00975384745443	4.77156339214904	102.275911670505	9.24682472486041	0.0635883686960638	31.1148473819606	0.0791360113421225	10.7673787024564	1.22447666230199	12.5190359237415	25.6737186690433	7.44589400608488	69.6143202162392	16.7737018978433	54.0540464441983	105.588743638186	18.8456219649549	78.112037033534
TCGA-FJ-A871	0.0496449579928554	0.00939839778515152	18.0427032643049	1.33883124420765	0.00562922170669764	106.080745936637	10.7778158702687	4.13352899459332	45.0185117776696	56.3467476309308	15.7670569322258	0.550769709106225	271.203324278201	108.346709843976	27.7816961818287	0.0248310623908898	50.2289530366999	12.503273405711	166.523550414343	8.18553837191988	84.2855374284174	86.3637502430487	58.0561442787001	33.826037888104	2.98404843605813	11.0793427428393	42.1590866314165	12.9370626603445	0.111641186469222	4.79483439432394	0.650898558011758	2.0117658324149	2.49780483140991	60.5060407872471	3.01123483665821	0.0342942835673268	27.2955119979529	0.0899810786990554	13.2821249107744	0.447085369192689	8.05268517296638	33.2685301003558	6.12923068195547	76.4435092236712	8.1052131867206	59.626282045935	58.2573700584743	67.2434923247709	48.4238442975604
TCGA-UY-A9PA	0.0329610752983625	0.0175828359262043	13.1044155436824	3.75999691281486	0.00685159982702252	16.4381276654127	6.90661486986265	5.17989426889103	56.9061543778381	62.1177854239222	30.1424228865416	0.937222299357557	181.00810967348	71.9252134490422	3.62519383501511	0.0407581264812463	73.0691699822858	16.1910190512554	103.757202064028	5.14983203493943	169.584670884989	82.185040488081	39.0081918693868	18.1310244627335	3.36726247297247	20.591353849374	30.2284958230856	38.5211431332903	0.137312703761054	3.7154780904675	1.04081813377497	0.429977591482072	3.17216271140918	48.2684425953502	2.79391568886308	0.0342273581436567	17.582416534547	0.0944637330323717	16.4103847345778	3.24850640679843	6.08435542711792	25.4840159295291	5.55821622208907	76.8863001302959	34.5449366917371	55.2848818852555	131.905544189476	9.65376533949571	56.2767503286145
TCGA-E7-A4IJ	0.0717209401863822	0.0198311082230829	20.611060924761	4.4089628612971	0.00878040828114209	22.5695887888755	3.19718932409705	3.54569197428461	25.972284150732	59.6026042054799	28.9794930724009	1.01543942023054	229.399815713708	99.2622346137733	4.22324174677439	0.0566353829009684	54.0299344028952	17.0241467359777	84.8175799838538	4.69677920251444	168.795048614841	87.2551057021629	34.6740775581444	18.4400239244325	6.06060627001555	21.7340698565931	9.32392217697604	38.7708173734494	0.139637535336231	2.78777103247019	0.871496698068738	2.76051008106601	4.49980992076175	76.5850392537715	6.70088570560026	0.0309248750237686	18.8987683863951	0.0690428188296814	9.71884104762309	1.82233239256891	9.11184291090185	31.1050855208524	14.4460099277391	61.8113689454513	21.540608995183	42.2840287184888	97.9440541237631	12.6822797444987	71.9638570689271
TCGA-XF-AAMZ	0.0533595520433534	0.00946842445974524	21.62044705943	2.60152099515964	0.00750466448417403	37.879900699213	3.01292258971619	3.0876816119669	22.7799647875849	65.310856070712	18.2009212406432	0.740373974993149	236.304639473339	120.301987450728	7.1922646956856	0.0797670971171091	112.526337709444	16.8163300016756	94.0691124878116	2.99769796707967	123.854633087984	112.799743631747	29.2360817155437	19.6125683817899	6.76482728326548	18.5407888197722	13.7888426474507	23.1204030144146	0.125445096004372	3.88201609551296	0.8597397437261	1.68248370593764	4.46866595002746	72.0907421968106	10.1684941949204	0.0276583799250593	24.1479118456753	0.0870920269605263	9.59322448586099	1.46477569480197	9.32088097070428	33.9906489592939	8.65225829969046	48.6253765238271	15.475352055133	43.4881796236812	56.0437031001505	25.5139442139294	60.8601741363229
TCGA-XF-AAMR	0.185603546974483	0.0320154888010176	57.5081657446033	7.30550805077315	0.0167145532515691	43.2310960354844	10.8720431711801	5.61829378457009	29.4090150360756	91.0806098090902	16.5395008806887	1.9043142030209	155.868324382805	68.408878436951	9.20133474547226	0.0616067204886074	88.9499184822843	10.5935760641705	72.1667545006091	15.669806854303	46.3045057220877	154.19702015007	32.8564158582256	17.5225986445897	11.4861119523144	8.94444768537679	18.4844408293418	48.2538578524466	0.1917165367506	3.58507178191565	0.741114418389797	3.92082872697483	8.0271519477487	250.818207857473	4.30688254241188	0.124673501397262	37.2229654206365	0.101778952765748	16.1279720553119	1.29613138174365	30.7762525240728	99.7792461355841	8.0505745378857	86.0077711830434	13.5083371210695	52.8906469372238	118.965306811653	24.1999670375793	98.364188741825
TCGA-BT-A42E	0.0275562850125826	0.0403436991765261	7.44870953874156	2.90550234937412	0.00872941216466773	15.8855222638777	8.06979819209197	3.4808756989099	44.5298895209835	63.881399636066	29.849762110732	0.649358731592845	165.523470084158	85.1463506228155	3.9182180382813	0.0304161120161103	82.2987014749675	15.6289310246288	114.419538614542	8.28858868348528	96.518409842693	80.5468913416521	115.235481478769	24.4694860399364	4.94747479090607	26.4630249902781	32.691537283262	68.7879287294744	0.353128420887806	5.17281430206921	0.865637395067902	0.948884667213533	2.02786293188166	68.6404326037942	0.892238532797281	0.0607221667381484	26.054104048401	0.153821326589964	15.3410145933025	1.4787166550942	4.42197246214427	20.5628992691179	12.3386677630326	86.2780262387907	31.3863236491782	60.6490025738096	74.9079945362829	7.08812862733621	64.630455448887
TCGA-K4-A6FZ	0.0312721778401564	0.0153669439430223	8.7687668650655	3.18749457685287	0.00657696436519531	14.3303981037196	6.03174750554421	5.01061909775733	42.4361250498747	52.5799265391445	19.9955518970822	0.942835029985948	155.051489169929	54.1690708623875	2.44933403835352	0.0303525979228773	64.4328246043997	14.2538350844361	107.527852699122	6.380011424447	103.141171417131	69.6374697461236	51.1019825039169	15.1461681041955	1.91906290334571	15.5518331262675	22.3022606107174	44.2582783970473	0.145062901249092	2.68493919532803	0.840720720073773	0.662409806491992	3.21135203221191	40.4398946809501	2.60266404076456	0.0440913600498026	15.8559214497253	0.0964484216841547	14.5901376675219	2.34326365037492	5.83546004054846	25.6098609322671	6.68163771326193	65.1623680508611	20.107285472575	43.0000545557798	120.010613838804	7.21520125537476	53.9752695057161
TCGA-DK-A1AF	0.0718414805833175	0.0201615874879168	20.3504802625484	4.77647970191066	0.0114976074030565	33.4353366609894	7.66599405650917	4.9395679836174	39.298217380454	51.1981533761117	16.0597395545463	1.19080375161659	116.948909426444	43.0690654692037	6.70593527817715	0.0214158492675783	41.5162262143166	9.53933987542215	77.1263642178161	8.17857655285757	45.9187807885013	94.2901495180967	35.7983002766978	16.0368672884492	2.6775166187712	9.45123956519474	18.0241948983881	31.6389193959871	0.139077272004134	3.6365640878259	0.676161497027199	0.953943221920065	3.82520892448625	109.532671003489	3.07374100870966	0.0882722421251419	18.6222354819021	0.134500242024432	15.5273141744968	2.06349128141707	11.3914794679213	50.4159849434052	6.27617646684925	94.3391812970872	13.8103524230485	39.3164271711587	63.6368200410006	19.9252991383921	47.6029122902012
TCGA-FD-A6TB	0.118863579041449	0.0508651155992379	36.0938667032166	8.40833234293664	0.026480501522277	36.4953091264303	3.90606586717855	4.78641879500288	52.0986458201498	89.7699991802512	15.4743335311872	2.19826656447651	149.443405262176	75.6249026688746	9.89876888789166	0.0733410752519991	109.402305478384	12.5475636891675	77.4807426713532	14.7429448668366	66.3307905096135	101.117148170763	42.254453437118	16.202970680732	10.2545388565655	12.0708758610953	25.6408510471867	66.2605860453404	0.33965444518933	4.0076921354272	0.737564949555276	2.1754936656998	4.54278324475708	159.230458910911	5.26661593478273	0.263038637521913	26.3000519476872	0.129293554140081	12.8843261169565	2.42973075557167	23.2445166376774	45.7356734065374	8.80179459114921	88.0710651332524	15.5089152621804	33.3196531828294	113.944736192158	17.7317147002357	98.2261431906594
TCGA-GU-AATO	0.0639174631703516	0.16031042307795	31.641626033775	11.5403159504494	0.0371114285043486	32.3672287415627	9.70898622889132	6.54109651239727	63.4387677335833	109.854335823639	34.6635201976614	2.9625384245484	242.157861526809	94.1383818610733	6.5232011900169	0.0842236783949877	168.447641926218	16.3256788220421	85.7532744150014	20.8403408934168	213.520686009199	125.173160614968	143.323747367176	20.8988448206096	21.1167775025429	23.1144673145487	15.9930508233855	76.8422106976977	0.212445024565707	2.4596032739523	0.736626982188776	3.39418217958903	6.06654769434741	157.754570320535	7.34388485618267	0.32154048265692	56.7156254072825	0.0944146441758118	20.3161832975298	3.29624368426994	8.58616763620299	65.9704548016834	12.6862505502667	134.770773405096	40.673054239282	37.5479286462042	66.1751063505828	13.7597727375926	103.281904614741
TCGA-BT-A20U	0.0766185146788251	0.00430233955708531	23.5931937646686	2.04491029329908	0.00247533070818675	5.68171050891133	7.11885441764415	4.21813968790831	30.9168156647432	57.984262462931	18.4377438876973	0.569057842950929	154.404792052265	47.6466306463757	1.1831982794479	0.0185436631010839	29.9586719223479	12.2938070735726	107.142528588091	3.34070602489756	65.7993000624619	58.258540080025	39.4039843536397	11.1933498105463	1.10365590675049	11.3931019464729	8.50370696403455	15.7379036772993	0.0674358393902072	1.22870754760874	0.832447416953513	1.00641858920177	4.18949517491034	42.4756066320993	2.15097335582842	0.0111364040411788	11.4700638999425	0.0880299315581409	8.81320657410959	1.08797849392926	11.5670574015438	24.3544140842693	3.17082438884317	48.0906062414005	10.2999887343818	44.1659751918884	188.975477817939	3.68576884041687	47.2862383580704
TCGA-DK-A1AA	0.0898523554468708	0.0113450118594471	31.9416992341249	2.50958844064342	0.00586015922100965	18.7798278281551	10.9493722611772	5.07199240288145	37.497847363309	81.7722586812789	27.1484288494899	1.24066485463476	185.461096269405	81.7930779090278	2.90960577295022	0.0323884732477914	75.9949075466257	13.6121455687619	95.3694831875724	5.93128859514976	50.3510534291273	101.537927399835	34.3018848805719	20.8046222535003	4.1884845277236	12.4363031068851	14.3808928368327	18.7195026479943	0.0938262027736895	3.03705174453327	0.917736608572904	0.440653535095771	3.89379409041845	99.7960569414775	3.21422490273895	0.0322989998610102	22.9757096576965	0.0786255650712653	13.2793374622571	1.24672430617374	15.1133108825026	39.8691181497302	5.15957577843786	75.3226245283135	20.8884500322878	58.8810775509336	145.274560711444	9.84645446633302	62.0602725506855
TCGA-GV-A3JW	0.272312444637175	0.0336956438217108	69.2376140644565	14.0467548899982	0.0121955903057295	20.8153385161822	3.38022511563969	3.13956954184851	23.8656345425588	86.2264534422713	26.4083298906096	1.79562969893626	255.670322446739	118.276516103394	3.28714508249664	0.0889708385044213	188.378393190854	16.4381288549268	81.6951494200836	9.28691096437666	198.58709502899	153.458407295836	42.2208434906547	18.550642183858	20.2005754579438	17.4706411199065	15.4778551481995	66.1278009176115	0.240783438613826	5.09344185325855	0.969821531952726	4.38965866373285	7.79986929595659	216.337681546121	12.0392944781213	0.0467687049847432	29.5158480875636	0.0947698757403538	12.5296277654399	0.819244196166616	33.5041156515847	68.0702420998346	12.5195141638246	62.4686316839256	19.7694836054113	62.8042802558356	136.78235298011	12.8701157967181	122.560452800174
TCGA-FD-A5BZ	0.361526779352286	0.057399107182907	82.6633977310168	21.9354634870334	0.0288611063565819	40.0114911817734	7.28782201755674	6.05061660303664	43.0993200385204	100.83304097671	22.9248818781024	2.48265173148721	206.639410887737	71.5363788509051	12.8871825617228	0.0374642175088284	109.970036735415	11.6528984801434	83.9442546485843	21.6032118896861	123.429916560127	177.292887974573	50.9816204443657	17.9113003009048	15.4520281588127	13.5795402429716	31.5902325536085	82.7040045488865	0.347821214773053	5.85589157601685	0.743320480174084	3.36714207677798	4.71656450301089	297.622602198057	3.29121255284252	0.240385680759178	53.7955361180175	0.10343261943282	25.1332439534669	1.19841174093669	57.4728932997025	159.201862436391	8.41650782923227	110.989834867482	18.1730132293873	62.3729239689226	111.540568501159	25.2659455901094	137.410129602628
TCGA-ZF-A9R9	0.160656529838312	0.169843216068882	54.5058892249134	13.2697041254334	0.0505477954535916	60.0164710060866	8.85405197593282	3.1356061191389	57.2365503099908	121.421446838705	28.275964706132	3.59912113793489	178.191291223476	85.5518541556503	17.8111783178078	0.0555974001917406	108.299539049474	12.1832873024313	62.3976673352099	34.0585009273236	51.2031052078305	183.265100469742	113.265985572277	27.0129280666452	18.4735352658758	15.50182536263	41.0758686906877	40.5764127608332	0.358609621579499	9.67929671711002	0.857121153783738	2.59287395665566	3.59112789806588	758.451429647079	9.60504834809156	0.368702740298776	40.8991385447576	0.470262541151488	23.6436397485719	0.911526570802858	20.073772627247	84.3116145118306	14.3818008864392	138.08062680055	27.1389292749948	62.9480385872925	77.8504589964791	25.2298138767288	97.2376222911142
TCGA-G2-AA3F	0.373538233727786	0.0189959375256314	100.123090320776	18.2979683608352	0.0127862323717171	19.854065481091	4.9051133911361	3.70528870757518	33.1815441255207	89.698743580086	28.1768745515426	1.76697170779524	239.491927392796	118.239522148742	3.54291754319493	0.0722939928884559	122.812510237931	16.8036932552004	89.4965510131282	6.18871211943656	120.605688807063	222.970735543146	75.1592567623793	20.8462565311854	19.3563792845914	17.6938766229866	20.0933900843911	47.694860079803	0.315407587303777	5.12141570315731	0.973601837222551	3.67691430997601	7.45277022572213	271.116374285162	11.1890026094292	0.0474455931692368	31.9851152849707	0.160787755886083	12.6890428006237	1.06294005195204	45.3963030616649	57.1376813202621	11.9611622055862	68.8028317083513	21.0914281244219	46.3966132627264	203.882532411186	14.0118443337994	132.242529328048
TCGA-ZF-AA5H	0.194497749769925	0.0428128162769847	58.9476376013549	8.2988550968775	0.0159545200788276	37.6342020565239	15.9753500750415	7.64620329149525	74.9419423814457	118.647148338799	29.177492218135	0.760591818315218	185.123473858077	64.2679646655297	10.9980453709498	0.0303478043522872	130.691730898273	12.8586196313742	126.928265739879	9.55259103146918	320.251681324238	187.334203903947	102.940662088849	20.3186813283066	17.6670509798115	18.1987044197732	38.688413973039	87.0842308966262	0.550929218368254	6.18944507376611	0.755602178935434	1.44672277898186	4.03533615575826	203.3054687966	1.32488017095085	0.131009374593609	43.6611626304153	0.27826094013387	51.2653295053784	1.27529941707489	32.7319266572869	130.83531950283	7.78837499189764	162.439320329908	23.6260935879831	63.5224636679093	163.77217218674	18.4082405412096	158.545172125163
TCGA-XF-A8HD	0.0890146839774572	0.0864432953646758	39.9983948938524	11.1652697648942	0.0157354574422854	29.9029632334343	6.48180008972742	8.47320317289084	84.4382694359963	80.4815900733133	27.9252375932365	1.23288680112081	182.298055405571	72.4602695668691	10.9712414412011	0.084299336142314	151.157566250933	14.4300008548109	97.740918804505	11.4738591734201	255.05120755134	221.722010112546	125.260005623145	16.1636702601552	20.0566849206728	15.4932052524705	61.2471531061847	108.443816820857	0.259960521416546	6.33785906459804	0.82902793229991	1.97477481550443	4.94435899486558	105.33947322879	3.81866301924704	0.143357640503191	38.2626916110868	0.21075104582118	39.5386753107467	1.96726193198409	19.5727321697283	89.0264690139989	11.0840776309351	137.705944032171	23.2139300599257	46.0020235783849	93.8416653899996	16.4532056548933	124.577748042171
TCGA-FD-A6TH	0.251426193239621	0.15546303617418	42.8689127915357	26.4679602363356	0.0311930578026347	44.6835242193759	8.63844743301743	6.49808807357192	63.7414939338919	128.179123457165	38.2994105220341	1.24247654950268	252.770390235983	97.5834447944149	21.3773664023837	0.0827557758473459	150.171978850535	12.9513252155129	107.479860950474	10.5344982286035	340.718115612654	543.042345376921	156.498289715256	17.444679958802	40.255520150268	15.749697243659	43.699220945732	157.694342946605	0.340576283236347	4.70848922377764	0.776621931833061	2.87791078027233	4.29469474693701	226.864432787632	4.94955908024148	0.198782505341853	53.2244080668144	0.126950513848433	25.540576928707	1.32228739868475	57.3923882297339	120.69491956874	8.90166670552371	136.510631168266	39.5980854896099	52.0567816035527	102.495834243603	20.9131742289721	246.118016513476
TCGA-4Z-AA7O	0.0983076318659763	0.0187146862196468	21.0796866944587	3.78498864956479	0.00806843002347138	17.6155585876805	11.8354056191531	5.7744428691821	43.868585112718	61.396154000628	22.0160634977592	0.816725949135955	199.03699333875	76.5639719469393	4.59334240654539	0.0398702947014738	107.017218979858	13.1924596586555	80.7265498889252	6.31241154689109	95.180585861941	106.42682017658	31.9588944157644	16.4962026977294	5.83902646705006	15.5039526840304	16.5740735274243	32.7462576996151	0.148138731753509	3.6195464524521	0.920664994563076	1.10761533059037	4.60702914225849	123.118991504709	4.83352462576706	0.0591675318008588	23.8486739034056	0.106544962694765	18.8471117705846	1.00091886254	12.3301767172963	52.4116172223998	8.02327134544614	82.8412090479918	18.1475976476947	55.1068091302043	141.448273811774	8.98536478070756	65.5938569792533
TCGA-DK-A6B6	0.0433610613212518	0.025418727316688	19.8531511661561	5.78972797265016	0.0130036632552822	11.2022829133956	2.68204241665929	4.28136302049452	35.3251578346707	72.8414016180331	28.8058916729339	1.39850784785992	158.944140169661	81.2101468886128	2.52614750365986	0.0875350818990378	86.846296773783	15.3227500769235	66.3432605297902	5.92488917656701	70.8732962659647	109.633201643475	38.5812591892531	22.8321029790439	6.8729088556179	15.9708811049997	10.4665442576716	30.7293044909461	0.18641060247971	3.4045509071266	0.870676387328841	1.62715750845641	4.05422964908139	98.2722107189578	18.438352515657	0.0581515696241926	17.5290026706727	0.0817398396244931	8.27863932825877	1.76786174775822	8.50252159315923	19.6075338132661	9.59555230199623	61.8348918310978	29.8513712865814	42.4512741093195	74.91082707993	7.0646834964817	78.3857857094963
TCGA-E7-A6MF	0.0566571937494492	0.00789108767594242	27.6557968677653	1.29210912590692	0.00597607057720589	10.8937245433424	3.76927681268792	2.60555956109324	26.2137182216872	47.0954367247429	16.1809082927877	1.34597567554	156.25810659519	107.303982429955	1.51655212731362	0.0461031945646152	58.1542846960378	14.7349657441857	73.202259182268	4.63249891886761	35.9093821911325	62.0308193953001	28.5542836721504	16.9676623749809	2.10806171670933	10.676397268997	9.15763921243097	13.3277966579139	0.109018028740573	2.32266837162123	0.92952661884972	0.552891716356312	5.05157583209667	99.0386638784652	6.2775458644436	0.0198232342856003	9.95204843563175	0.111566374446241	6.20645563376824	1.31208501481194	7.46322957663654	17.7426574015807	5.28710086228812	46.9600035423829	13.7929554235273	45.329487797428	133.602530639911	8.50233685082199	41.7528058155526
TCGA-DK-AA6W	0.12705208833446	0.0106764428341213	11.9500322447279	4.49902709800761	0.0137697681642226	27.325188809406	1.07653160898883	2.1804146748372	24.7512273447063	40.6147733541646	10.449294103485	0.829121358100765	203.766510167546	134.153626129348	5.85363876609127	0.0443045293754807	74.3311943834559	14.3865313336971	88.0333906532524	4.54176652821247	170.838954210983	110.924184236095	33.2949588536641	15.6049447839325	2.27112220431306	9.30658024161669	13.5989524608234	38.3208114370766	0.208345126790104	3.65055410746248	0.782683364646747	4.29542429129657	3.73225813801832	171.859714709185	21.2395498940215	0.0530086894552556	20.8100663698755	0.0696052244117756	7.57988583879119	0.267754685538877	11.6570702851684	45.998862888637	10.9643037596564	59.396758273759	4.12309499399476	39.6633078832676	121.006542188059	21.1712472010488	37.5319319217707
TCGA-GC-A3BM	0.129024240746451	0.0104350004751011	33.480851231578	6.01879480285713	0.00735583158185712	21.4484698158179	8.99142672093789	5.51117373903177	41.7121373158935	101.106222759272	16.0547399967829	1.11863888304312	192.173725662788	92.1079567816538	3.73277606740177	0.0845722243632941	99.3763505640105	14.304258784093	85.4520536154182	5.20196415813257	252.216551266997	99.1565250032463	31.9459445255553	14.2724802743681	5.74795767939228	11.9462892394968	23.7529691496077	41.2578265565184	0.174130107665876	4.74147241768837	0.959672875505121	0.845337106517884	5.37816418391197	113.160838485181	7.06118692725666	0.036658456359069	15.7371600942722	0.0833064295891369	12.6110550956605	1.0494951787642	22.1142879871197	50.232354781185	9.84534208511972	52.9195057366057	12.7986284265713	50.5866441933876	146.009703932412	15.5292878773577	93.9309757078819
TCGA-GU-A42P	0.19141158612977	0.0527992108987153	39.6871865913061	10.5720748464904	0.0242632807491484	38.9284633471052	4.22858309360464	2.74736364533264	32.4099175364948	69.6310891868042	22.9704493965409	2.76237646242074	290.595533501176	133.688689336409	8.14856832269967	0.0949919125240163	119.167108152494	18.4024719916656	85.9168993791353	8.57734982624744	179.935961995959	144.151698138782	52.1078051975229	22.9484477243303	14.7062865050113	20.0444206438885	21.0579797660381	74.770445917616	0.553446408050236	5.12862473195036	1.01857557246712	5.3430980124339	6.73004966761908	196.74628879983	14.3339261369841	0.0716610644278009	23.8979439184889	0.144549955046752	12.2596303320102	1.18694572359447	23.8371591308067	54.7973991996318	14.9369188491414	56.1713092107322	16.4396412274629	47.8987682382853	61.1120888562909	18.5782670665135	77.5074933872613
TCGA-GV-A3QI	0.180447081837886	0.0430679238151122	64.7546163728912	20.975032661152	0.019414145371305	32.9401211274654	1.68285319185593	5.91861852768987	38.7798592052905	103.997687813468	9.93013588979367	3.17692174673553	222.870785266683	74.1617209136579	7.8746605068274	0.239934481350128	209.765833244864	12.1191333420054	76.5986540335661	8.15546618894647	184.578935796801	211.990973440441	83.3275225568968	10.297719520264	15.7424694917852	4.65368701917216	18.2004799966011	99.5158218453654	0.298310545706495	3.93756753782724	0.788928247091203	8.339032908615	9.00493300344788	216.865851625273	37.5181585816946	0.140422271425447	18.884574620541	0.126122613052035	15.2875549489102	0.168140910753492	34.0883606794662	59.8244077589706	15.2665281691287	51.0154871483698	3.35167855053313	51.4834512713127	223.532912253394	20.5959950366326	101.717772876369
TCGA-XF-A9T3	0.118185454313264	0.0385205520863858	59.3203950275516	7.3839869744156	0.0138835082312642	44.4241272519621	12.2924956710041	5.6166513470441	45.1691167261686	76.7051062429173	21.9678778499168	1.0272199328707	174.091816165112	65.7603516602655	8.30366400799733	0.0209321202313692	102.541254849579	12.6968190514808	114.617966000017	13.844204607647	145.131052510912	87.2700806265516	73.1943109285117	19.4785563801052	7.93132893589126	14.4835897483114	28.1830782442068	55.3777308348791	0.165272052932594	2.94645149470111	0.674269501746484	1.69706039344175	4.47341314203976	122.835310311331	1.13900711077866	0.112373700350116	32.3868839827361	0.128505704945548	28.1394379105638	1.84417183675225	16.6932162143015	101.930169512353	7.9154142590096	102.096894764954	16.6475127411989	43.3231483972479	77.974392045378	22.6193844696587	105.931183441641
TCGA-E7-A8O7	0.046359133946536	0.00914456438533798	19.7580656280314	2.27988141658095	0.00697510146780095	17.4987157291366	3.62386368547447	3.84944331364502	33.5724928612049	46.7030313756977	22.4632247600275	1.51499724238729	146.509987510243	73.753483941369	3.49957996723477	0.0358455981776718	44.3030658830714	13.5084630702412	77.9749171613142	4.68481609296313	63.4130681152349	116.676327310172	33.7820449585425	15.619390215513	4.08315039245757	11.3053071607877	18.5818227153697	20.4047818692749	0.124787360858405	3.42975453197016	0.860884891640109	0.444962166548458	4.62283467465683	64.861514560585	4.82852138366674	0.0266145220260295	17.3537277343211	0.087288255966347	10.8368580344421	1.90963480263538	8.99218917884062	19.5148764258581	5.73934069892489	74.0673793000253	18.648671260801	34.5119184612024	100.930554773134	10.0978767313762	47.7220550227469
TCGA-DK-AA77	0.066667639512009	0.00858895318174126	16.400896548035	2.3665010248454	0.0056409444216246	23.0816442738643	4.92361281426819	4.64261170882362	28.95015577278	63.9971665051596	20.9388972402142	0.803890117492008	189.593219664446	71.5237914540955	3.89578646636062	0.0473771572993686	84.6751537005128	14.4242017736375	86.0986517869924	3.25214276632056	160.363357486544	91.1713547331303	25.4061002307417	18.1854458458299	3.70949970006794	18.0522889810063	14.3770245954325	20.7969056457017	0.12111859230243	3.00523585475858	0.857211303543266	0.840396040058805	4.063436668006	54.26757783249	7.87346976934981	0.0229976279454416	20.072467230448	0.0452792614353975	9.75451187904386	1.61098220748703	12.8042653055992	33.7842341382935	6.07026735827685	51.5665303658231	19.2912817290709	51.2299414272926	124.169146076966	10.28120553079	62.9449940230594
TCGA-XF-AAML	0.061163440934719	0.0108251902933082	12.4554649851129	6.01753233114	0.00672458805255085	13.8468180093408	6.17759545833435	4.47421278992318	26.4820418417978	46.5171411476467	19.4191130448505	1.08409597506084	233.333857989708	94.6571522756835	3.64940246735956	0.0915011611402215	90.5814201913184	18.0775254530035	87.7318470892535	3.29111113794141	194.241503187491	87.0386820561501	48.8288346407409	12.9765391697763	5.64325133728924	17.1556113720983	18.2628826866966	41.6498568549046	0.560857575657638	4.22432361241194	0.858844255544743	3.52322154931536	3.9278826925601	59.6389520265038	16.7501936315846	0.0259892103052324	15.2550028661789	0.103646895680465	10.7192584517937	1.49196421854628	7.17529141696902	32.4350864919024	13.056797298358	48.1066618985274	13.0508776909939	30.5211554494044	94.5379710145961	8.31195093646361	63.5075887231414
TCGA-2F-A9KQ	0.0984552221801683	0.0241952996788324	37.276087471478	5.7781747531633	0.0120482408231419	31.7532805624358	6.28118324355205	4.72502405333422	43.9413682526541	91.329817443487	27.8735461797922	2.62697906936791	227.572755387088	89.1452054703583	8.90887769339209	0.100548142730308	105.997885885986	13.3847053053467	80.519678220292	8.60919980425068	24.3125068839041	170.358938560887	61.5960739644402	20.0105038968882	22.5012906554729	13.2903113562827	24.3405638486542	33.0778608107564	0.179487894648151	6.0704428561459	0.98506791745398	1.74676917519832	5.63573183006324	194.389110121776	8.37517917367307	0.0804717802809235	31.4797339414783	0.15567971883611	13.8979728587726	0.729658409657731	17.6727154583501	31.735841251468	10.1168911621707	81.7764068418593	23.5193197656272	65.5727461514029	151.400937169377	14.2414308267355	91.6936570742259
TCGA-CF-A3MH	0.140522352234301	0.0388655866179217	37.6365361549047	6.79109829295494	0.0161324545667617	41.9803517242126	16.3862471999401	7.2996703634535	62.5468345211717	130.593535775509	31.1330648437094	1.93756455928651	287.510342273126	108.84838490937	7.4023368044287	0.092440973963057	123.650916661605	17.4055079475827	97.5363792768849	13.6706417347754	152.431828851455	148.447724933405	100.565177806077	26.496262225729	12.1819003912599	23.4214996312603	31.5917167443625	26.0954004747477	0.241477050686714	7.03162449766667	1.02313282699258	1.04768043852468	5.71402255748708	222.969986852251	13.6668723665528	0.12378635589409	34.9196436928284	0.216657336163954	20.5252793450955	1.77635295528942	18.2406763089269	57.8863397759462	9.88310352939877	104.240021590843	32.4318969916391	54.5237221842855	270.740378226168	17.8745955989282	119.207374709394
TCGA-XF-A8HC	0.118162841158395	0.198429790517408	36.3750595945192	22.0002222302941	0.0420310784243182	37.7577083091276	3.52674791614829	4.65707293287295	35.5521528490158	122.484638203379	24.1674394460402	4.68871956809853	309.058516365906	136.1826533211	11.2057624419765	0.449215721965267	192.137836863349	17.8439174070565	83.7947586233723	19.4958073703487	154.675814338561	220.249380574986	103.169819766289	20.0648911761076	31.0959551060562	16.9114576588282	25.2721576461908	127.013446866746	0.752751974493845	7.6291140432509	0.911677227604413	7.59212734729552	13.7891429555543	492.687497729157	57.6016530617008	0.157452508157186	26.6390014984505	0.221721266088508	15.5279677336141	0.759586050771178	17.2540871061053	53.6161120503312	23.5368819304145	81.4425632095594	21.8382068109249	55.7832541683685	120.509560494774	19.0586927425552	118.965408703854
TCGA-ZF-AA4T	0.0515883746038912	0.0119141529987745	13.9775628204491	5.49289141927397	0.00739755306635156	12.5861450350409	4.6743881441535	3.45098700006639	21.4111603748795	56.7583171088924	24.1848048774638	0.955048572812329	235.994538365464	106.730571527441	3.22374413202911	0.0677951084577195	78.4677563301665	17.5717061635031	111.179891414151	3.11459223438163	164.527611436406	75.3554921422416	45.4908541243751	18.3476907641158	7.0785694284234	17.9545887443885	37.4291663695693	67.2385082754121	0.619394365339693	6.92231176734018	0.934270415229997	2.81474502215088	3.95868656366142	91.0402724461376	13.5747137068495	0.0186891078927032	15.0783862898116	0.0901829619563204	7.75075157780663	0.798876308860072	9.26395036995249	31.2705288719842	15.1158639755779	44.5337185221084	15.9134353086776	43.8969016757487	80.725794098926	7.10633773009603	81.4633349799369
TCGA-FD-A6TI	0.288921216249882	0.108087307457092	93.7290848898585	27.7722438902329	0.0259605658484592	26.2788890493107	23.0280511848881	8.9308142357678	70.4802282651712	135.217481369055	37.5569213880086	5.04761907549824	203.390732409156	84.9457379674026	8.23400067020247	0.140688552254884	155.127227938071	14.5103025190959	82.76072295064	38.4281544799199	104.173064905054	232.333574048344	91.5203658785317	30.2310866053434	18.6411023223018	16.8868017783147	39.1878335588317	78.0259781548303	0.237553233660545	5.66731107756358	0.800334361313757	3.16864934692136	6.4154776075302	302.398018123517	11.171435445433	0.402871529614409	55.7929111084575	0.103220689585438	22.7228108172419	2.47583673001803	54.0964661742771	130.032006412101	12.4439921015314	102.042854298138	52.5550486089717	59.0765816977038	192.363916689277	15.9499893636654	148.202802481536
TCGA-H4-A2HO	0.134726703645217	0.0907686478353408	68.3607512442605	11.4032560312694	0.0380732770864779	33.0835950916465	9.03943575722699	4.53016717536457	42.7803627812347	86.0078590701794	30.6043023885169	3.64589989836189	162.801737756499	87.7018571241871	8.65491040109386	0.105073109539434	106.171407823939	13.5343781524858	63.6377587548971	16.7153014981138	42.2112702770791	294.475231312559	86.3912414323528	33.6413061136831	21.6983979009185	13.7210149927589	18.4457898139739	48.2439911805901	0.211301962775697	6.59097420181662	0.8688446872103	2.17651593501794	5.59900862344594	394.249938361121	12.0894065054269	0.260002116331732	47.0124227677261	0.274240793426464	17.9349614125669	1.45437778121031	20.9841024614563	35.9959742799405	13.4974134530724	88.9914903557824	32.4824481626442	49.3738271449967	103.178793747904	15.9203560944588	89.0206485233863
TCGA-CF-A47X	0.0634492830830107	0.0262256884145216	33.5627429518957	3.3508000777367	0.0120395659633102	17.6818155879804	3.92355853215375	2.74905065386047	27.9894108353782	68.3604089263111	33.0045848695291	0.81491367713812	200.080687692186	135.299706928552	3.20367441276001	0.0574770217806196	145.052161392106	17.2001854749306	71.6403076620908	4.21438947493288	33.4220904983448	113.09591268577	40.4917914575551	31.7598296807569	9.29982581415921	23.2638887038132	10.2760816666227	18.9152629059254	0.101638763347063	3.00782077147345	1.04503244107127	0.704382781232179	4.25566360281341	105.769012326714	11.4533236922751	0.0457111390383084	23.1979335625826	0.0917633074834055	9.82210739337747	1.37452409007766	12.4256617914453	25.3782944840083	7.89091500840223	64.4151648446537	30.4741473492859	65.5221564405734	74.2882615711367	11.4304923756436	46.4565832977359
TCGA-XF-A9SP	0.179947639735363	0.049695852556039	65.0980773014791	11.349624778106	0.0176767165786	31.4687432522791	7.5603605847314	4.481012665597	34.2734591351765	79.8909483485492	22.6168768949041	1.25883999818275	180.452687477268	70.2848795178231	9.06209824216886	0.0381122309494146	88.8468655107093	12.3959498307945	84.2212625627957	16.1779762189669	43.209220980208	124.877837709608	53.6400532904139	21.8690532776447	12.4558791453975	16.6672817510184	16.9256976567815	36.4033896941921	0.1868620404092	2.94498545103779	0.706196740217138	2.69947621264936	3.54490027392959	207.327719893855	2.7417370905361	0.128132233738094	38.9301874036827	0.104172351559041	18.8231314407043	1.7102914503399	21.9053812722071	65.4819212049241	6.90105304558395	86.9520818816468	24.6657521584244	43.1149232847603	72.1275736268013	15.5605315019806	94.0118203279452
TCGA-K4-A4AC	0.0625767732695432	0.014456048202696	10.099552839872	6.35269225691122	0.00493422397293772	7.78871794893113	7.41954599480715	4.27925853750593	40.447975404503	58.9752715166013	21.9062790925358	0.817236956946273	217.922226937989	71.5493941312381	2.30577470505233	0.0312230301774215	53.226401046019	15.472610008308	134.672297722178	8.40243000569718	157.006419980957	75.0598515487724	75.1203481936347	19.3308541402334	4.61215692133035	21.7962994756918	29.6734216944558	50.3924473656772	0.348024203652656	4.27795112473715	0.868361835885086	1.32789743420276	2.2471255820799	60.1672259259264	1.45012261061869	0.0265232436761228	24.2098608071894	0.125047007767053	13.0923826870965	1.39535760422115	9.38070961531371	44.796525480855	5.54000156580086	55.9335015870062	24.4769987971197	46.580827678585	102.934912696315	4.84139760226394	68.3735752199896
TCGA-BL-A5ZZ	0.0647745274536373	0.0139807499275668	12.7759714536679	2.89992306457713	0.00877830282302002	69.2430968032386	3.67624187687166	3.8779337975315	43.6070522409624	54.174208288674	13.570303389775	0.94047890029744	128.619511832601	50.6786742814658	23.2075322417375	0.0149680889517973	27.4055540400658	8.92069452202161	87.3237518486943	8.88512817583531	32.8108191722768	92.9005027462	30.7601056513411	18.6427308768114	2.01841126313481	7.00978604416022	30.7053422538055	35.6566353525854	0.11720098618481	5.45804278528867	0.575788381867566	1.2771413108022	2.48707478219591	88.7360983859276	2.29952948669162	0.0890673125140617	18.3708437414878	0.0873778679701021	13.9005304313242	0.878775303591219	10.0891726381585	38.6097841079527	6.83113970248936	77.5892817475883	7.934115804127	43.8844990537354	93.2390178077441	36.7299103689968	53.4425129121976
TCGA-S5-AA26	0.147102978357229	0.0223346226194814	23.5289042547081	4.77537007946144	0.010141535712338	22.2333283611577	6.02659448344839	4.64496551622549	20.5467917336557	67.6869349491698	17.7296715863491	1.03402218404696	239.199109128503	109.519618295726	5.08761584916888	0.0482238335584083	101.591407774736	15.633368644513	95.3452253689012	8.09492781131764	80.5882768998594	108.409411085028	45.5793135488558	15.2601746681065	6.36045910892955	15.3421197757238	10.1437267494028	24.321874252882	0.102765183128502	2.84179577608122	0.97190622359959	1.11724471754944	4.75681079742233	99.8691747103756	8.63595419810608	0.0440475748031687	14.9207482410221	0.0993429888836588	9.79687384005157	0.617317865844082	14.9400338251973	33.6907194062382	7.68759447675196	54.0301988268675	14.8810106739754	52.7711081081185	104.022839690597	12.364568691672	50.6307144997759
TCGA-E7-A677	0.149898122268409	0.0257184949275014	49.3474657279796	3.86651785953948	0.0163929601545708	28.945234159389	4.2897112163382	4.51718576484429	44.1509788143874	91.5786235806933	19.2580612057151	2.49031206184332	181.840635374191	93.3739449751385	5.38027850512479	0.0520168937560903	44.5799186221528	14.7663170518371	101.898989656143	10.0892108563693	86.5669455408407	157.859926097393	38.8612410843567	18.8218744371427	7.28311029744997	10.89178523515	33.6875041385465	25.1684869822985	0.243085626134802	5.82022942330258	0.975575957152266	0.673459187211088	4.21945705551401	130.597315302637	1.68892213087995	0.0996322993983011	23.2491623650302	0.117832735009109	14.0402745656944	1.22676359399636	29.9612332035344	46.5839666273618	7.68865560323409	82.3238186642691	13.8276814710935	40.8597117380256	140.563926040682	14.5701128863158	78.3684423509943
TCGA-DK-A1AC	0.0299370019086803	0.00539608706490765	10.1192036467262	1.73431332779799	0.00397544466880579	27.5487677631583	1.06950995302667	1.29674635971553	9.98359128409117	39.8709603359595	17.5907692658851	0.831974116812515	142.480539495781	71.942393413105	5.72034152907246	0.0358503912439144	93.3971728731644	11.5322538173702	69.0510193517065	1.93250688799205	63.5316663081423	127.279228650151	35.1499391867215	21.5443668409982	3.14996973756722	7.98388418266766	7.56464673868511	16.2881897205192	0.103446214854628	2.52356968392316	0.671903090110807	3.00282452198154	3.62714114828713	69.8290393460136	8.2656191705469	0.0118662041742027	8.55360563054898	0.0706866093359133	7.46049573183027	0.70704005469481	4.5211590484147	23.9330804581028	7.95528003287049	50.1409443072474	11.1888742126764	42.2522951149854	45.0034875719467	14.7126327988145	44.7963626356717
TCGA-GU-A766	0.01963814908884	0.0159318052932949	5.6810239144032	2.24330437575117	0.00711226521536439	19.2669513789077	7.3273106344136	4.00060826571898	32.376331219902	37.4882646262366	22.5189234081422	0.583513249275739	130.586531014455	62.2856331442829	7.502304565913	0.0268799727209583	44.2215067884058	14.3914782019641	144.192843052563	6.02817156379549	59.6077959812457	52.714548540888	56.933214945505	24.8249483506707	1.59515583558232	20.2168929352307	30.4934358150293	24.780350991824	0.146433481901373	3.82629456236117	0.690516046338224	0.737464423735367	1.57705952109078	21.8520899175839	0.563326831231431	0.0568715505828293	19.0135688033453	0.0761388267185052	13.2014590765291	2.86376099562214	2.64007143618987	12.9296192956301	5.64590243622908	65.0251039186015	22.3581879371105	40.1568546986333	36.1918426090179	10.3712827290513	33.6269747609465
TCGA-DK-A2HX	0.350376496422642	0.113024554101699	116.990877166903	29.2716107048539	0.0364046226281687	62.8813653735875	10.3801002435613	9.69428334115384	88.5405514619319	142.95545507774	21.8719721830651	4.25254273305498	169.9687559753	61.1886282209403	15.5140721415072	0.0690213923106895	124.305160554829	11.3175429418051	74.52646150264	26.5555569143521	100.008316341816	236.273095301258	128.477306488019	15.9515083631151	14.709270735351	11.5688710280576	30.7091093574293	146.088138555609	0.583244642507403	6.48144405097628	0.708522751559925	3.18792845255152	8.10942439579838	350.335275805028	9.9080123507198	0.419779446017811	33.953671448473	0.398328325550607	36.811816491831	1.6785307529869	64.3508056256595	138.934206561715	9.3642623275623	162.85248765642	18.2406499200124	49.2209879600886	102.091377741307	33.8893921189775	182.246951712271
TCGA-UY-A8OC	0.110449720945282	0.0165523889532913	39.1674927460931	4.95984278849663	0.00585811695866039	36.1836185117648	15.8207249873648	5.46161973157132	40.8648555986213	104.202620262006	17.4944786860994	0.574444720091115	189.317873700602	55.2469803252329	7.69934897777901	0.0117407189108806	55.1886211109036	9.97471322459633	110.607259233605	8.43693359372744	78.8285442257795	91.1203781844176	108.333909339275	16.8410529786334	5.68217713687983	11.4262450210846	23.6342289748626	35.8000812468502	0.135601680038198	3.82851611299917	0.69498084304819	0.517421222462081	2.40009332239351	91.3689105302329	0.401888132995861	0.0394577314765786	30.393121571626	0.120881724192042	24.8021380646167	0.694572405547383	17.0128067491024	81.1374803246062	8.17922128922844	133.296048626952	12.5855999852226	53.2308873376522	114.307181538266	16.6045540716066	78.2467245874549
TCGA-FD-A5BR	0.067154472374242	0.0242030727712394	19.541947762535	4.81877204467179	0.00898393882788815	16.8397750882277	4.1804962055362	2.67458107327053	27.9760549366879	55.2121559129119	19.0144106881634	1.27603967960025	155.209318505733	68.9654706371115	3.36717771649357	0.0250488429349834	68.0390319838825	12.752913188442	71.8298534388002	8.65120051874791	81.1775616072051	87.5673658208162	41.054014480277	17.6880531371978	4.75198473011682	13.3704589840143	11.8908036476477	29.3084846558314	0.135430613085597	2.53938850639787	0.76190579991838	1.3533482406513	2.93512458352418	136.05745184661	2.18380413010094	0.0548448271918818	22.1381356870071	0.074971406010795	11.6629017442401	1.68514850483794	9.05506380218072	47.3639669292741	7.32548466888393	75.0054545639963	19.5297569041501	39.4256885135322	71.5386455953642	10.1259693132156	60.5335114254648
TCGA-DK-AA6S	0.0937672964602622	0.0244023296029139	31.7592876068707	4.79939896310144	0.0116706831793222	29.0145336708476	7.74127833285111	3.80635437413894	64.604969013979	73.0488796875557	22.8564283157082	0.913208889076871	158.012460930444	79.0578999945266	5.77032459018384	0.0286531330886876	58.7560768585366	12.1676858632874	71.3404620193846	9.09096533898844	62.7690839382352	91.5609701503116	81.7749778340569	17.6066988656946	5.62176445632605	14.5835618297767	21.1800433940695	45.2919704668214	0.248616886030026	3.5433754097571	0.821302302187229	1.5986111967979	3.53064103656584	164.722165050151	3.05981069837036	0.0934832516874814	21.5696404293123	0.183083706123377	19.462379443208	1.17624608633425	15.1411047650233	47.4167913917186	7.67747688706491	117.629933682318	15.7163457256002	47.3297217494677	79.9932124756649	17.4329877869059	62.1707451766198
TCGA-4Z-AA7Q	0.0604450889676662	0.0240975013992146	11.043705549577	6.19576535754787	0.0090811286069024	13.2990896852178	9.91942555422093	3.36999803320313	42.7816681314522	75.4870431144256	19.1982087538815	1.36704354663484	150.517040836242	53.965399607358	3.5440135744169	0.0876452841768278	96.7304099703657	14.1317911578876	80.8738749664552	8.81391629965195	99.5640166154373	62.8539647932185	94.4592150798121	13.592829361386	4.63543376016637	13.0100643896432	21.5585157351509	55.7648155450474	0.337126641189004	4.34273783481474	0.778250333730032	1.2770823603391	4.0208565977624	92.2228629446494	13.0336459895204	0.0795595116251582	21.279544064534	0.181556463648592	11.3619213805385	2.19110206961989	5.19773375257783	36.687892929892	10.0689790622329	91.1687504580758	21.5842608034183	29.7632830340882	56.9279287718547	5.87491421375749	70.6127314927253
TCGA-HQ-A2OE	0.176562373919466	0.0152569309149255	21.5254556077116	6.56915833747321	0.0120704458585867	27.6195750995224	1.39414867328348	1.73955142488829	36.5602885907063	87.2350135553059	18.3952426556873	3.51445675443236	244.580644141429	134.773549735531	5.86292873130902	0.204146121551438	66.3350364235122	17.9194180005435	77.1995267605168	3.65594358122592	176.670687982204	114.021622934846	18.7619409876156	22.139108619896	7.09156866750396	16.4732459939588	30.9570315774261	35.6530906799186	0.367649068497463	9.67439597220201	1.0679001773867	2.9975259642812	4.28099114968004	168.277479194044	29.7500146129646	0.0302745048751931	19.4503850138739	0.185931104490599	6.00176604172981	1.03956829965663	26.7850290404631	62.4262046166278	12.3750956478299	53.5414973862557	16.9014206057661	61.7223570008432	170.756820645456	13.3907031955817	103.324257701977
TCGA-XF-AAMX	0.480992016707741	0.0214002018730906	78.2495824332953	24.9696403575845	0.0194362354954198	24.9950404005188	9.03642623871669	3.20682218825686	41.4094627690621	164.836853742182	18.97327246431	2.05764988603204	218.877020344038	80.2052867970213	6.82084900514449	0.105793650798027	110.090831902721	14.6155721357564	79.0703234070112	8.69076044984213	372.133871392167	266.606045762922	60.4592994526408	16.1477475557026	24.7682652159919	13.0096621481166	32.6048796472928	50.4440456638165	0.355397849020797	5.94133097728403	0.822965480066577	4.91984934240235	5.94529717245126	352.783816081288	14.6314924625219	0.149047403641575	30.467428871892	0.117086311800892	13.2544611481727	0.908766087564581	54.3217916793126	109.241831724956	9.27101637315911	64.6688257701291	15.9451198109772	42.7144598263563	192.183273464891	13.9122251277754	162.211313973411
TCGA-LT-A5Z6	0.100305492781429	0.0392955420737185	24.3151701971701	11.205223319881	0.0181697083772357	17.8627754572694	1.30821770583519	5.33856834408611	30.0251053416303	82.891180262567	20.1197468369272	2.45564348783647	204.946716608001	90.3830070644708	3.60551072245692	0.134857100944064	149.51310739755	15.8706649241427	79.5985000946242	8.72451230643647	150.602145946344	119.542573427638	75.9557094287872	13.1571041196354	12.5052666365664	10.936924785207	17.1169591582231	61.8693504852555	0.361829470933876	3.30609394162555	0.823639052579967	4.17406729908708	5.42601449595353	200.811074278078	20.1530414393999	0.0951602353335092	24.5282556147521	0.15144012852143	12.781369772117	0.98163957107812	19.1719130129292	36.3176150984408	11.0864135829767	62.3812381345169	13.9528848736488	36.3795686644015	73.0612484261959	7.72633135640268	97.0717221655548
TCGA-YC-A89H	0.120004420624454	0.0146495255610376	37.4681378283335	4.73434063075113	0.00701608180522826	16.8072208301055	8.23031811705643	4.05578100057829	35.4438246281983	88.2387467229792	29.0178873531279	0.933305442679826	253.276450754115	86.0941143641391	3.69216990064527	0.0481987775745772	134.582988525377	15.9173897180911	101.524388403612	7.76227873623157	70.7387514095384	103.989883765256	73.5450999131586	25.8254794953776	5.43006688313018	26.0820788000232	21.1812490829242	28.7241346856766	0.136474439485957	3.540712930723	0.851313795012362	0.701159788412493	3.40790552376494	65.1909910647849	2.83467249260816	0.0420522188418924	31.3734446143368	0.0835831282796881	14.1601271188335	1.57749867050825	23.2171498720397	33.5134782483783	6.68793591341182	72.8316769625394	31.9110196928666	57.8328682274467	95.1843221842075	9.40665529410212	91.3254832981373
TCGA-E7-A8O8	0.0758732084943953	0.0546956384433731	30.3758855421866	4.75069443003593	0.0159684048067798	30.3324637936224	6.59288579475683	4.22458007851665	44.4798910533421	76.8394483134114	28.345331819675	1.12491494672749	253.645438161264	106.768591985488	6.76890466924913	0.0584115742622898	120.967873926732	16.4740883771729	88.3627717495526	10.8542152368356	61.2424478281564	150.587587877826	94.3565343276158	30.2151504655195	7.68588381105076	20.9867504206708	18.6664363638948	26.5842734550159	0.192993868911365	5.10851089778547	0.906267944094233	1.09902214886235	3.82907649878562	175.026772893919	12.9574910747625	0.101508771213314	30.4837503056233	0.23177255351009	14.9126539446407	0.790085866206296	9.15899420820248	30.6442600741386	9.26971938622124	89.273217329257	27.8203303563937	58.456546043068	68.5159026303247	12.4705671182266	66.4108329724127
TCGA-GC-A3OO	0.251139845822346	0.034998480762883	66.9408697183299	16.9029320933647	0.0155441214901898	40.582163311398	6.11562911040708	5.24608953550375	37.3525135061078	73.7048771737354	17.4169952635832	2.02150444769424	169.852604372844	49.3590149967786	7.49850958124718	0.0434692046297522	87.3106482227321	11.1655472001359	73.6420912621443	9.5769711169223	259.63618994076	121.295007573325	45.4159910564896	11.4007159987161	7.18384343350832	10.655005356275	18.0440398791235	68.4836848320074	0.226209257597205	3.60880457046157	0.776371037958285	2.14205095505608	6.70500561389268	205.661393838293	10.6582148149785	0.11272534548431	24.2594549952455	0.185106465255493	18.4126608582146	1.28476757454679	33.9991746190208	89.9563174774461	7.21356779397571	89.9732637903168	14.1037635857989	42.5832101459938	130.848732052824	18.7714091960658	110.606071355711
TCGA-DK-AA75	0.0952867106026406	0.0199892057844726	21.3375333095178	5.607359198293	0.0110303023374332	22.1249586754876	3.0141792634702	1.98076314943469	27.9876461553729	76.2155082370923	24.0687529924214	1.20725514810158	326.074780315741	167.272436683668	4.17748868174898	0.0778717721221659	97.9260947720218	19.4693813521649	101.119757096142	6.68353037667967	90.6271292335407	106.204106741255	68.8477103849487	27.6466735444998	8.55536311346193	24.2261520973931	8.52601533783007	20.5087587448222	0.139419456133809	3.15284059702911	0.951662918680958	3.17631460659917	4.15346305676002	151.113153419031	7.74253438753079	0.0406603782119722	33.7140160455763	0.0922136072868005	10.7647703913438	0.835385245758349	10.8566859583127	31.3062901688527	14.203381488504	54.4507486867417	16.1219830312146	48.9966233302845	78.8533951954786	14.5498727692525	73.868952321051
TCGA-BT-A2LB	0.0564935396698786	0.0174650790750993	17.5857582413005	3.78356301182899	0.00901319051784539	29.8209867472629	4.72331603978269	3.31519151855432	35.4017828941476	66.9114358963023	23.9978432816842	1.47383332126705	200.85896423045	102.936616867683	6.86764741096575	0.0341079644167175	80.9655960563665	16.2152158766544	102.516977581933	5.80716934402305	79.3528126374821	98.7145957005934	26.4922786886045	24.2995786014903	6.89310969329632	19.7901465507121	26.9578429023056	24.6639291296566	0.142344543158933	3.94729432985016	0.862982227784549	1.05135352044359	3.12934048944251	80.3532350697995	4.61817983492116	0.0478005597755705	32.2140941263472	0.098369110411518	14.3210925123127	2.53391483403898	10.5833546666658	46.0890925934829	7.82557173825765	73.9750042947094	27.2846204627189	60.8457627759336	60.4783530435935	16.9525541172498	60.5655145967794
TCGA-ZF-AA54	0.0337314758062834	0.00451300496303568	5.26390977014011	1.65361932251555	0.004980556847648	83.5458289649388	5.83883819599836	4.39629390782817	12.4859493345963	40.5511638646101	12.8883962380511	0.238148487688181	127.173175673977	53.2283994727821	23.890043742169	0.0140306122529796	34.0531355735874	9.50421610253293	106.538716861906	1.69586079871562	60.0607592939374	75.2045247493699	23.2820484816493	20.5629614367107	3.2398113258509	6.43332221732203	28.9305392062221	14.3450873447181	0.0812689225649354	5.85037178650809	0.517277053326788	0.86791602117812	2.30173871552761	30.2008504818254	1.63162054540479	0.0225442226919825	17.9539690731272	0.0435053004268448	6.28471926076673	0.554416431879522	6.20080283971653	24.5121053990568	5.07028974856471	65.1160966099233	7.22042358624243	54.6673607696939	43.4263195638248	51.7635636198279	44.6883229088348
TCGA-FT-A3EE	0.196406776039718	0.01345416224735	41.2067649275027	3.88102191289383	0.00603141554476172	14.2402089677129	11.5748337751145	2.9521193777817	32.3918005697753	103.058263717956	25.4696815016646	0.521687734483371	191.453181011966	76.9876418596568	5.55313243115395	0.0330418470849094	80.2473155649836	13.8444080813318	111.297515349092	4.19250153715413	29.822300184321	135.911905958124	46.5348092785059	23.7363290395311	8.794218704696	15.0892799167291	22.5359917271117	24.6074174746145	0.0772914536986811	2.76957273907589	0.800826785325048	0.407661517433595	2.98870422103804	79.3757885028336	2.92454756294708	0.0288248717769607	20.8215859102367	0.0688115978608997	11.7564715683002	0.941535772275371	32.4650306129559	41.1075625317719	4.91807461468879	118.660480918002	21.9786335916975	70.4008400939425	143.419294187903	9.36390558429538	111.164394044876
TCGA-FJ-A3ZF	0.155331441687842	0.0222858440990434	50.0877941834023	10.3271838562373	0.016388634071545	22.9719058070601	4.20030859260885	2.22280423817998	29.5814168147759	79.8380181112616	20.9127356748579	1.48384054840459	244.734015177922	155.051363037102	4.32172544681758	0.0916068207361295	133.973738020479	16.5258868787015	74.6376997702338	6.03462882191123	164.446503496292	199.284195596004	77.7503422730767	18.161815437751	13.477023321216	11.5281303363701	18.2477309798645	44.3004155146558	0.488916096220275	5.19819502605154	0.932799796078006	4.53426475593892	5.37132678483923	255.258749682437	16.8829592110929	0.0538066954611263	23.4166879428736	0.142047527714986	10.8159485580471	0.304000274105809	20.6122852902237	35.3085621410484	16.3552098552638	58.2754864502061	11.522182636757	57.33680693874	109.052500309425	14.5679196865524	87.9707175965948
TCGA-DK-A3X2	0.0820124121888888	0.0103383440708984	28.6831238926174	9.62787545302002	0.00593829475524065	13.8064087739692	4.74233309863103	2.21121998726415	25.2209671498354	73.9433115453853	14.9586981798892	1.11925148241181	281.535752652951	102.022571461869	2.87476271622402	0.0660645057916316	104.606273572217	17.4008429235164	106.125255612194	3.21553186617311	384.091103130486	86.4200715670061	47.4936034781293	11.6869633050706	3.05679292899389	13.6750145912362	39.3058522770854	47.4842702198408	0.424571987428233	7.19246400667973	0.952103063101324	2.83165410094801	5.59022744429249	52.0248579767666	17.2187821284655	0.0187696703332179	16.7828749321655	0.1439630320506	6.02546271541882	0.517426984670392	11.6270384749569	58.3966500129368	8.22964556391601	43.4604815970048	10.4101837424172	59.8361130398726	163.297214700307	7.39972380539137	85.4854830060567
TCGA-XF-AAME	0.0523076330790002	0.0218646455607905	11.2732343792944	4.44480328732305	0.0129857182101365	33.4510037239295	4.70907371994257	4.16706293502227	29.9473990029167	47.0826040880523	11.2659351175894	0.861169131010867	95.7925867555624	43.4106743437163	7.9706495485406	0.0226516305953105	53.101314531832	8.89637702335339	68.7861058263675	9.97288157141506	40.8889518543949	70.9720573291888	41.9490480812431	12.850246585919	2.63048739284734	7.54460826944961	11.45734027649	39.7777439687667	0.163110191114972	2.53705620736048	0.555375303188269	1.50044942138402	2.8995111121265	84.2139384547863	2.71985959906852	0.126505103924355	18.9450895857248	0.0987400256859028	13.5919071790896	1.80170435534742	7.09069465060886	40.2598769273424	5.79243837702514	86.850446011844	10.5881406496383	31.9979303303211	54.4725472530994	16.0644757797671	39.5093142151004
TCGA-ZF-AA4R	0.068303429926491	0.0277702259330331	14.1812788497626	4.9244658997382	0.0109007072331385	30.538474540658	5.64469541082268	4.01744298200159	37.9626075531385	43.6172110613549	19.7927154689604	1.29783288852354	235.28643338799	84.0743346690517	7.22904570075488	0.0292940304088922	82.1750639985632	12.8265247160372	84.4138351185527	10.1845955192429	148.735478933544	94.7846927587962	31.7596297445812	12.9656820997747	4.4286608883515	15.4375161711673	14.3298793979138	73.7659722699786	0.323211943524802	3.76358700417534	0.809484216839342	4.41390611180081	4.38716100797263	120.497003970567	7.87131681774291	0.0472162817185799	23.2639533128075	0.098673590351299	18.0681265517249	0.733034182837814	6.6073714373964	66.769069465379	9.80217893482266	63.3423319997961	10.4812391076428	55.1854907591225	103.554962492922	18.6541275526809	44.4557979847263
TCGA-GV-A3JZ	0.174936725118538	0.0173012243282066	23.729249240158	5.5448036573762	0.0138923307534137	27.1163238484298	2.54931011837489	2.09540736577041	35.2256865203522	73.9267877446021	25.9626783956776	0.923968692108046	235.316322267285	102.645102397395	5.5027686186928	0.0645169518656701	86.2793214592918	15.3693903030681	81.0550347777038	6.0180359988638	141.889491146005	185.696500533587	53.0771162854929	20.7122271319732	7.28217536828209	16.7604532425257	26.8362126704019	31.5499907489492	0.297910233567117	7.08554498229462	0.853390453156069	3.36026192558954	6.0493512300163	185.024630509122	12.1225453639772	0.0527306691285977	16.8759749211647	0.202549263863546	13.5783214958778	0.910651863576351	24.3046068304654	38.6157979721192	11.2842321442027	84.5466091025316	13.6761712561085	43.7311115812591	80.9652807538936	16.8631164545891	61.8293557258865
TCGA-DK-A2I2	0.0712895698829309	0.0212005760214532	13.5357852554186	8.31880363332898	0.00778387696172568	11.391667417539	8.88568428408323	3.94409818033685	60.6857906854741	113.858043174232	19.2725908044743	0.779720081122898	148.266734499638	62.5529035296717	3.62155260223365	0.0225095629158893	62.8573792569575	12.6548082050968	113.112498162048	7.45192130928512	131.147744368888	81.7544706801996	117.83451671015	18.8697036966007	4.05657331266166	13.0998485819795	23.1448463771343	48.1780472020723	0.159698659507025	3.71845356179453	0.700028815332408	0.731337688584878	2.55656344586365	118.801199115125	1.32406424796627	0.0594642631713036	30.8367819225065	0.0849607974952834	19.0636110791457	1.3775623817857	12.6288505966254	62.3184203615851	8.43809781480924	91.3830363154272	16.3224313538441	55.8084431509414	64.9933446573041	5.73783632004526	98.3690891629639
TCGA-K4-A83P	0.0381072768850856	0.0199003867159362	14.2511280450086	4.68257171965381	0.0112753063147361	38.3500354820825	5.20890119395114	2.89249679383141	25.8186590738368	38.7292309487714	14.690859622964	0.747104454484954	98.8705483185423	52.9315228976628	7.2029996552532	0.0298744568764178	60.0232082630782	10.005301819313	54.8106446199887	5.52363912154937	20.1088710520692	81.8362030138542	43.5351082616038	17.3253855634291	3.51284204347028	10.0328086879174	9.36435291103256	24.1526450354035	0.138794936101435	2.77907513581168	0.593469516398902	1.53529433770829	3.10008770827575	88.4389528428378	4.22451829862344	0.0789935481407658	19.5603841516107	0.115248669893499	12.7183654268769	2.47038782488175	5.79032712407226	17.8693497488014	8.6440490670264	76.2109014163022	16.5983990217563	29.4373229260809	35.2801772618734	19.8063340744743	29.9757274207818
TCGA-4Z-AA7Y	0.122265919519973	0.0149936226743625	25.7787626388196	5.38642065208489	0.00639383085780899	20.9694914471994	8.4605193125848	9.0261073325378	31.4160107551115	78.3825839181685	26.6779086001017	2.04370171959346	224.636640112032	71.8047248384336	5.05991257536259	0.0548440002816983	133.094673321391	13.9087770975028	99.4443854099327	7.06815256191708	102.200702566389	177.200590220108	27.693258161138	18.991092732529	6.08348512820179	14.9841520456937	16.3763049988912	29.591968806922	0.113808365139116	4.11326995724671	0.938608585349242	1.31704386884551	5.53620648761642	93.8830046360803	5.77987802792882	0.0274576207432386	29.6819567823721	0.0628048336475335	13.101401216558	1.20321752400252	27.0057759483326	47.4049787252224	7.98980366979756	61.6922513465536	20.4451602645604	73.239415761394	291.156197065406	11.4656954557372	90.2723866298432
TCGA-E7-A7XN	0.0135898232529983	0.00399356507516017	3.86019659626129	0.763418900267952	0.00263294599342267	7.4153976072939	8.03889520623797	4.10524335477463	26.0994526191797	37.2238213862038	15.8776689765351	0.260579489979294	133.615069828351	43.5555680135969	1.88897157250526	0.0235644149516772	25.9743398404435	13.1967864568164	112.498586745951	2.37230218186741	28.1942722216048	34.1086291085315	40.4477015306256	13.3431365348195	0.68965804615996	14.0444481605738	13.3966933720979	12.6677720162079	0.08417186232219	2.15850104622672	0.817780879865912	0.210163540485347	1.83813666553354	5.43712374467876	2.14381346096231	0.0135033111566424	7.22832763907138	0.0634692492546376	7.63511122055239	2.60935120055186	1.85114822093916	7.34494393018529	4.09148688610172	42.9133777024915	16.5189832864829	27.9851022703968	62.4702251670303	3.92524165798199	26.1098199143848
TCGA-2F-A9KP	0.151746159887723	0.0123358898004724	39.297865709722	5.45194181182025	0.00948986141126287	18.7089147187864	7.4013400643382	3.20165291588056	27.0519091129145	93.1610162643504	23.0822285290803	1.70880054304323	247.851690785082	123.132180419356	4.46766218443884	0.0812882228289425	90.519091272298	16.5147905309278	92.9013928692526	4.35970086987434	163.563938747023	180.670940857675	40.6221532069722	21.5042408765449	15.0602854820691	16.2450816373677	19.9951408718054	25.0088381554209	0.238059434030749	4.86886015101181	0.96270955580684	1.46087575006446	5.05054151433903	111.714866668193	8.81615643793405	0.0294625592914924	22.3451745534307	0.0633808843465019	7.93865830318758	0.750064620622173	26.1636665032511	40.3290545709473	7.2018552788337	47.3248228481147	20.2275439480516	59.7662973918785	137.464876951092	14.8218984662711	109.906604644125
TCGA-UY-A78M	0.186141742310447	0.0214097888064318	46.9187099290555	7.42530632063795	0.00789796353331879	18.3958014791633	20.7165033676247	3.07583341283029	42.5648340838721	98.044092412109	19.6699098511937	0.979857085866638	236.775357550918	80.0290849874982	4.31773755381857	0.0447421590894833	139.462571223409	15.0017412639256	95.1930724715068	8.80920246400081	136.246947473152	117.283480849824	88.9179714727857	21.2162519657291	14.5653659955321	23.8024337606727	19.5022718044015	19.6027217127265	0.173899550169097	4.09806035427828	0.845431750185975	1.92124434385553	4.16530231069285	80.5277718844179	7.51308839152437	0.0414009293696297	32.0566102363776	0.0931793083038358	14.6551687358914	1.66527115522828	23.7251424690597	52.7601334303621	7.80948904655502	69.2939407231201	25.4050239277991	39.5476533955475	95.6453188438071	11.4808538668146	108.828450937097
TCGA-FD-A6TD	0.0335777563660122	0.0213303316162501	8.76609292897769	3.53254101215701	0.00739805498178839	18.7545692107855	7.8457364738576	5.40420114948692	48.5244741338058	51.3552049388558	20.4440002790989	0.797433065292638	163.678326343481	58.3337842260628	5.44616786363909	0.0283936868296151	54.2030869605048	13.2519735753817	113.377580796079	10.7403845268421	103.728602542211	79.35287026083	77.5754382835818	17.2842530649955	3.25039785638047	17.2005419191518	29.5651485693928	46.6319357860592	0.182423831619424	3.67742472795197	0.712316183582629	1.0908805252759	2.68030188578158	54.34854731109	0.994119220883397	0.0570103773991711	18.9918754230417	0.119412188430231	16.6327845017819	1.95742504722216	5.3396992194401	26.9691987643229	7.53200780345145	77.7895361664797	19.0709654515923	31.1512092237773	118.395056941192	9.30329093110175	56.9380345720245
TCGA-BT-A20Q	0.0872717204534667	0.0192645555048748	29.6476598522643	5.55456197310926	0.0102704870388572	21.3241447651661	7.69289392942063	6.48796340996949	44.8861676606442	86.1428166876112	25.5109447548802	1.42912079845795	159.211479114234	69.5621537570036	4.54894401310616	0.0414572900354974	74.2714138793518	12.5199083516734	74.9781442729103	7.64990576801489	58.491274223869	135.99791805475	32.8558881834372	19.4276461540205	5.34336584267066	14.5204138892273	20.6322025233409	34.808970520131	0.17660468564804	4.20753127365981	0.789013807921872	1.524223593119	4.64679506376097	153.699767134832	3.39812837518775	0.0565934687032089	33.6354968235536	0.106292040564182	15.8441659474855	1.71167749331304	16.9860608135202	52.1780803083153	7.25582604219974	94.7797418940496	21.768674114515	52.2842952473908	137.478672309297	11.8601931585086	74.2375721666127
TCGA-ZF-AA51	0.051210149600256	0.0243590579344801	12.8681365854415	5.62964020046571	0.0108832997082794	24.9574998428862	3.25154811682578	3.04063556596439	31.1335391198759	64.9120799620457	22.1196308180701	0.900750219967905	173.562697625369	82.1202164429891	6.20928055659773	0.0391926308662384	58.528108773201	15.0668893747575	87.390267818804	5.39471831277762	115.223937719056	95.9622268926778	38.3221612998336	19.7851520447679	7.87428813486953	15.7841028514085	21.2452790309976	34.9396087509885	0.167667948051621	4.7065309479325	0.745862678764419	1.54116138461692	2.79305354447499	109.104698851852	4.79466025442424	0.0555876178394473	24.5252485801772	0.131772518387311	10.9036940436578	1.58845122972263	6.27114070608931	27.743454402553	7.69849451449297	87.3122033407496	20.7943461457545	43.7745217775697	47.2948337572509	12.387583423192	65.7838712849415
TCGA-GU-A42R	0.194863312106971	0.0263245367258701	74.3822609788182	5.66970894739194	0.0163940697743063	31.2110884952795	6.08508260867917	5.56153231808205	59.2093243000445	109.631574204488	34.2817448634259	1.61918797126914	240.6282899344	155.330429913055	4.3316750051023	0.103517911414059	199.970595893126	16.7455577731889	90.4543276111888	9.0143187026963	111.445036688555	156.756173005232	70.7039126173626	26.6498274496289	8.31709490039335	18.3902173758488	29.1809345864917	47.0174985269015	0.205580849757799	3.78790633572084	1.07121043324943	1.17477550957602	8.72583911073871	202.931500096998	11.3288252325922	0.0823257718907169	33.7636934235079	0.173595960922521	17.9160443419452	0.853431085984961	24.6380603437705	63.8317665978201	10.6643434351231	112.066253045782	21.2554506611082	66.1964408572639	143.310914802139	14.8339390467241	113.618643335024
TCGA-PQ-A6FI	0.0398779145670731	0.011607691622997	9.92101784589161	3.01538477894917	0.00469229412179112	14.3164839091842	12.4519458066419	4.60547430051884	47.6749004578456	78.1757538517531	23.4440116689403	0.411108025859578	224.103551673118	85.2737264720948	5.20566325424053	0.0400564229105808	87.3413858472543	16.1326751919563	164.85641373514	3.55843584125565	274.287312000831	86.7420991757769	78.799741808316	24.3565117504759	3.61608351201858	29.5829885613294	37.0944799130075	62.7024073838285	0.264894737085141	4.12034507308998	1.04892300609051	0.967645910145116	2.51994935308824	34.2992406646063	4.01263487020025	0.0211116013766777	19.3399589040378	0.190881730711398	18.6100395186579	1.00750636113487	6.25398711099658	36.547135195372	7.16508825365505	57.5331063706603	18.3533668532294	86.6386228054979	83.447455884507	10.4664141215604	64.7739450808697
TCGA-ZF-AA4X	0.13852636002044	0.0770678171199373	44.3764011498518	21.0839431236061	0.0239792196719692	15.0129758684552	2.02414647438501	5.45568066942189	34.4532218732363	91.5984515686784	17.394100575568	2.88234632497558	244.791399423224	93.3188331426341	3.05051827660297	0.172721655235924	114.358100806413	15.9403051207777	81.4096792634929	10.6083533145051	266.094613705563	158.839566459689	55.5096270700183	11.4428156318563	16.1207116718933	11.9226271762519	17.1636695325641	84.4874000706268	0.316241868220168	3.61295874155204	0.908204761270698	4.90905740947816	7.65482929042058	171.758534228954	19.3924589139606	0.102179030035857	23.4185542402339	0.132237730121009	13.2581299451294	1.14377640253606	22.2609863286597	60.4067934402158	15.9851642051791	57.4381202496535	13.5560115791075	36.3004399500723	141.193191145903	9.21166448176316	103.407550598587
TCGA-FD-A5BU	0.101429000740267	0.0099619023739327	12.0463712611154	4.80467328765877	0.00378473063110302	9.15401431947584	9.89467568812507	4.50241341088525	28.6821755963741	52.4416270993946	19.3625039186719	0.586031861314273	148.552549107776	50.7347563959226	2.9764493970669	0.0157720137091876	37.2687786020866	11.9973531949363	106.552263059503	4.9580516117687	20.8121632155918	55.971513426644	36.9841068870492	14.0071206032155	2.13842869315088	16.0890482171042	14.693871319042	34.7670705496485	0.161567460713036	2.50080367507373	0.721477650777363	1.11542807861946	2.5826430632608	64.6182390655325	1.14451027650939	0.0204392615236411	20.4101389685329	0.0910473285998843	11.2848314397444	2.18834729256472	13.2938359250035	45.3739563197061	3.60002005693715	77.9048230282838	19.0725131663483	44.8802767264977	92.7458977201428	5.56287711947981	45.2234735815882
TCGA-CF-A8HX	0.0942295129202275	0.0802070018415451	50.781237135603	8.52909811024635	0.0376158506122182	38.0446149083092	7.37751397276764	5.42886644150596	57.8870997102525	110.229447255438	29.7836508302222	2.50571966496998	261.313171046453	146.531751755583	9.19988183669148	0.133725802858257	129.043633081319	17.8665474275464	83.2684938178929	19.4240920084697	83.896298314961	142.28769292373	98.7210632070912	26.9152240507173	11.728293439868	24.2395637375826	26.6575427642498	57.4626880712484	0.350321098448424	6.14668079462975	1.09125145692367	1.28305701193832	4.69063084002051	490.138513344896	23.5893991149186	0.315006438176618	33.6691180920128	0.38077167316547	18.5600692314999	1.05309524964762	12.5089887753296	45.7048502227579	13.3721051956758	70.1958796514387	35.1094883519978	59.1409863229378	101.960219657858	20.3561182408747	62.7943038161754
TCGA-XF-A9SK	0.106994297484337	0.0659159079538467	28.099753047127	8.6814601054577	0.0175972773275099	29.5284012085094	4.1192752417891	5.53399291937557	35.9106474321127	88.1706509273991	24.7858265365985	1.5310292974404	204.062240358932	89.4736329158473	10.410764969494	0.0491431413488838	80.1473836606134	14.9212664000804	88.3868876974458	15.8186382436122	87.7835930190602	112.501467800785	41.1320580323207	18.4927971843459	13.047034871717	19.3460949850764	20.4790666830776	48.7469494088304	0.160410917459396	2.84013807598535	0.808416885372049	2.66537035010493	5.12791426550547	162.352319775705	1.85408555037088	0.0912814243267613	33.6170265706614	0.0520291328555052	13.5145111800903	3.21974245054376	15.1717312418101	62.0565570869727	7.45848185089915	92.5457287379503	28.3267724138667	41.7245428474142	112.766505013464	21.1178804577355	102.752846671708
TCGA-GD-A3OS	0.0642629275446241	0.016173473158716	13.9061676367183	5.34192646670615	0.0079821077974402	69.7555293886257	7.95495757727574	3.43099103760035	38.6413418430106	42.0349557377997	13.9350208816474	0.361024958236562	199.059086494216	92.9098551090287	16.3517480378628	0.0117358515859436	58.3388575576863	12.7574512747489	110.896607457421	6.0144177203605	209.26633602701	70.1319096006954	29.4916534260345	20.3718097753262	2.55318739488926	14.879409691655	16.6048648518835	53.9817906506281	0.148042349223662	3.39198427665473	0.721126312894192	6.52329426574142	3.90929399747924	69.5565527255111	3.05073429851372	0.0395190503135671	25.7104732617924	0.0817120472342136	11.3881197820041	0.913007024662436	8.91509676090336	42.9825777002086	5.61168670694976	48.9631064470296	8.69628549172369	75.3143411029651	42.2773292789694	39.2322712687476	43.57069097354
TCGA-FD-A6TG	0.303066026560386	0.0212080523425473	73.3975320941209	16.2843175769814	0.01273519791376	40.0015910982314	8.34539361498807	3.24592687278799	53.8777027317456	70.4776518854771	18.4520263057151	1.80585147174681	168.618175157378	71.1559997828822	7.41978435448536	0.0397446706355363	91.9058559373758	12.6046293344219	76.3619911717256	12.1737781580827	75.9179289659685	140.805358454397	59.2360601071084	17.0172830657281	8.95082134509432	11.3739349239948	19.6284415152547	31.0704061997773	0.259643919249874	4.01138429425346	0.768347430815761	1.87855160691074	6.83939627053348	280.034625367822	7.0709367750748	0.102334109236196	37.2526721815084	0.216913256857266	13.3692387934624	1.4285665341097	35.9920158277763	72.8740668976411	5.20181143172913	104.328784747432	18.0203305911971	37.8867821612687	111.204674005924	20.1861431040047	122.141059869817
TCGA-4Z-AA7N	0.0353765088411377	0.00993245145312469	9.21339518044217	2.18098096080428	0.00928566092864585	26.4544553963378	2.57194720791706	1.97291998725096	16.7291704405421	29.2448253668562	10.9606401624814	0.558934500173931	81.7030184195104	42.9108229976027	5.22752637909384	0.016710432679943	46.5277343446985	9.09883966798349	48.1124893262858	3.61990516926995	21.907948785039	57.1310456415425	18.3656413666713	9.49661090621677	1.63453619297757	7.04127942095537	7.68811838236493	26.5335263754305	0.102550940445842	2.1908561512463	0.599542554181688	0.976107492832025	2.17835328501601	59.7845905383927	2.59523534177967	0.042624790931244	10.3542211135184	0.0759058234767929	8.89666721355529	2.17519046841236	4.95372742429335	17.6643454417204	7.10633223982665	58.6861801060215	10.6776563713008	23.7660604582454	24.8759132761889	15.4343564340767	19.3336449815035
TCGA-GV-A3QK	0.0245925450076966	0.0166649720313455	11.0896317913802	2.05678725542402	0.0117902123220449	16.2827389936808	2.99191480189309	3.09296982547505	33.076713713961	51.6922181336002	29.6562414043045	1.64593482205895	162.310673106073	89.1468744923584	3.35396425890478	0.0778570279419755	82.0626665049117	15.3661103884793	70.9417785864979	4.02226199907449	45.0526456240984	72.7169335126045	47.9103947544377	23.1858676963061	4.16208308859995	17.6564735412549	18.9419618721327	26.7588298932777	0.215931334031572	5.27040275780454	0.8792910062733	1.13621604341497	2.96225407158577	96.8340198680589	19.5365811970384	0.0655866117068819	17.403993307258	0.143758172822694	8.67367810583431	1.58938945004142	4.10146123411952	16.8782109370724	13.1053413163372	48.7878228482498	29.7922491785796	49.651025240504	60.4631836945428	6.77348819616015	47.1239763662948
TCGA-K4-A5RI	0.0680801074113476	0.0123763366605488	20.9397730987626	4.97936297395649	0.00518984300104229	13.8108799714622	7.29055515415347	5.10861088899554	53.6844546793661	110.735579224288	19.3843397488307	0.993109285949547	198.213485364448	72.9570363475957	3.23260170861763	0.0443106442313868	70.4709370596359	15.023961953765	123.991971759169	7.58683558075783	187.196947995479	115.224751972772	69.1614888894561	17.4429611268584	3.32894507465924	14.5929760094068	17.2540298379149	34.631804357347	0.125972961590334	2.52575478105439	0.902780970746933	2.21939531244301	6.88773273278241	83.0224230295345	6.45482629770306	0.0295603120606397	22.9185240426891	0.0909778271530091	13.3953499327911	1.35960573912983	9.16842349926984	62.3989372202931	5.89564335674652	85.6039402975093	13.8657619302435	55.6549434130244	303.560223050818	7.91936112450783	81.5223061630029
TCGA-GV-A40E	0.0820086411279582	0.0230252697042448	15.468490901346	3.30199291450543	0.0077835897414283	23.0184911592939	7.16526400096117	3.56478814109454	51.5990693747035	91.1913402141551	23.489619219066	0.619606091657399	202.24279843333	70.1765669982914	7.46748582601233	0.0410932153276664	82.8645937206967	13.797433310605	132.433653598803	6.71438511497148	111.160146417139	112.792498142719	100.373989855406	17.8637209255581	5.89347474425582	15.8515525652125	70.6533004960621	52.6545495535057	0.282474126317641	6.28405733741674	0.823539641220761	1.55997634490788	2.75352907183979	67.4473938309524	1.10212295294911	0.0587528550066438	25.8249688260944	0.140069408053293	22.5424468940898	1.04071739497175	13.6684229678872	48.7630228453681	8.68450419070854	87.4668147960533	19.5734693499796	55.6112109830241	111.201886029196	12.1782615576261	108.067887186785
TCGA-FD-A43Y	0.0678897448571903	0.0186718550886781	21.7936428953798	5.99341770210871	0.00688720029950808	21.7665760798133	12.2775462343747	8.54360538560166	56.1764553212593	99.9549256224464	22.0364740629003	1.0141154114297	174.281652703352	59.698907625279	6.01536376351664	0.0292673355116433	121.208661305446	13.1300004540903	126.99341036099	9.76045007787653	83.2714910280624	94.501364264018	118.294192974986	18.9747777308358	5.73151911825981	16.1546323476335	27.8776038804973	60.7083398264626	0.306958180658055	3.96864599694036	0.815614656881023	0.854777381983028	2.54427432287435	138.145098001728	2.532482360126	0.0559407207866417	36.6589519117124	0.149277678854646	19.9343174842116	1.75800550360483	10.8035858865074	57.84197373644	5.89227151108162	86.5318155279873	19.7487595441979	52.9055523496971	235.637256132831	11.7333657927586	75.0430745309023
TCGA-DK-A3IV	0.0633810132251181	0.0372933097049954	24.4007396336227	4.75204039572421	0.014582815366609	21.792002639776	0.810879346940373	3.57863659991717	14.7986430013411	56.8182552592163	15.0616339784064	1.35349423217312	169.824403504592	80.9472619128659	4.36141117957998	0.0985767332013135	94.7368097495069	15.7175934169438	73.2918029607756	5.73438777417897	227.613562102534	142.44814407958	27.6853217100694	9.90908772314496	10.6263952264519	12.4988563873532	10.5170684766303	64.0644384107109	0.265174893266039	3.44261317971129	0.854318356843915	2.47077226489158	7.00671314502319	105.69326831422	5.10969297557767	0.0424421406734153	10.6252253543562	0.111170207117839	9.79646184737759	2.66631095429817	11.6919686826697	32.3921204088886	10.6366023446606	45.3549735555742	10.4707906958009	26.5613549022121	80.1494674320197	13.9027350429787	75.101866729575
TCGA-G2-A2EL	0.0180490125960228	0.00991978764042227	3.38182889058553	0.985201314341611	0.0117996431608553	59.7724605686153	0.135861264299499	1.64945597613941	15.0044135566391	10.8001402420669	8.35192824569545	0.853094182526687	229.185599185157	113.434379240045	9.93754310685338	0.0571550726358256	97.3067104834238	12.3735279616884	74.3673008147276	1.49113487034018	145.099051672391	93.6233846356809	34.7592153205872	15.9257381334189	2.17504572567998	6.93948550491906	17.4013773391987	52.3216668832757	0.24907757567659	10.6290613724841	0.780486287304076	6.88157570612803	3.20231200313729	301.191357339274	37.7408042357108	0.0393347845704767	15.6837487424362	0.196735184566218	5.36848178659124	0.106262139733848	1.45734605500614	7.47690972492545	11.6198952859371	32.946592022578	2.72312409452591	66.6807349237881	37.4880036417927	23.4702058082463	14.3753562771406
TCGA-E7-A541	0.191877418265688	0.0446602921275104	52.110631086674	13.666074799266	0.0135825374027228	21.0003112344399	2.37939799770598	4.91851160371654	57.4157928126513	79.511575901796	16.0799252310907	0.951588242060842	196.740427535551	67.1664877720711	5.03050966351181	0.0735387384282557	107.861830741038	13.6261956852573	83.009952429451	11.5232818326385	280.25782559566	133.043888948632	86.1087501097673	10.3802796616047	9.26377773116448	10.8784221432277	18.601634015418	76.1662303664506	0.340572128257193	4.64220497697741	0.803097444795662	2.20123867307346	5.81628157906073	114.99584884251	7.65077808046921	0.109545993087588	25.2260860133528	0.117769861131509	16.2534692329771	1.21118220621206	30.9922945087793	67.7973158642271	8.65705611586302	69.5322869247306	12.8975929637965	27.0006047485713	225.225550127781	9.41028180829234	123.950950374115
TCGA-XF-AAN2	0.0439024549561508	0.0199102348605231	18.4215145982978	5.97378145902893	0.00921404111903546	13.7250968625226	5.46848717321863	5.71278056086071	41.2901325467774	70.560243656777	27.2029854525743	0.945019096976949	165.863118579155	74.988307399308	3.20971197924614	0.0505101695196122	123.330688532483	15.6294593196312	113.74207686741	4.12185601250094	128.26686914695	80.5250736574776	105.306088586385	16.2258147226174	3.32224804376752	19.8084345084703	34.16462516659	68.8580113898101	0.273673486169687	2.81318347688982	0.844140868509601	0.820498501601418	3.8074062053119	48.5015623697967	5.69837674725779	0.0343024466669694	13.9591970217317	0.11939548199649	15.8590367134917	1.71027872776218	9.18749783618624	22.8028225968776	6.66499887954723	92.6806551463142	22.4046729100859	46.4297085603169	55.3546461589756	7.71330211530943	58.963952801398
TCGA-LC-A66R	0.0778130096827981	0.0162577153477968	11.6321443635075	4.70442346529324	0.00617808102816801	16.4880931124777	5.15737137131812	4.6818864878051	28.5174120248768	40.4200404889336	19.3241056847825	0.544316264147672	148.743107564892	57.066307757977	5.01318033182483	0.028203153419283	50.3867335915376	13.0805310573395	112.913880826125	4.34603931308102	90.1591617028346	101.918320112684	69.0282682710703	13.2025232679669	2.32006696922878	15.5515580679961	31.8772585559106	49.6118082243978	0.183900176414903	4.15670030441621	0.781308725791191	1.03358342222645	2.53352102159816	84.3932069282887	0.959858613067261	0.030900352977583	21.4111706837238	0.191656658192852	18.9492903818197	1.32880097431786	9.96948617612837	26.3896386006259	6.16393191753292	67.8611184776565	15.8167981769941	44.2499140519895	67.6462043815237	9.31045034011074	39.772449372465
TCGA-ZF-A9RE	0.102246104315467	0.0111969244948937	24.8143605407443	5.65180154322699	0.00533993907018959	15.2010954525211	8.87123904852756	4.46149182630149	31.875965004288	83.815284523102	17.2768844231764	1.04238456959736	192.395269272196	61.3906306735494	2.60718619574517	0.0558455064624674	71.889207519796	13.7863651341724	95.3750844544605	4.19950713118376	170.398664704358	75.4402167367535	51.4891452559001	12.9601664818071	3.77583561389904	12.6315340182671	12.9614087945768	48.6144880297323	0.230245382887752	3.69169839099739	0.934380371588526	1.14601437013248	5.70658911350336	62.9537483463164	9.48098060847049	0.0191403583844398	12.8282681855185	0.14710950519701	10.4517346270415	0.729176446848436	13.9037087919878	34.5886426474374	11.585239701908	61.1271174379375	13.1793504151886	50.2894739986229	223.821760523896	8.00671454953825	73.7333944526011
TCGA-UY-A9PE	0.130568392922317	0.0408554285870869	28.2995997214993	8.77175982061505	0.0170397491452342	35.5719406070111	8.31667180257326	2.43936089973396	28.9155527139673	66.5475651059145	19.4286331287322	1.6045993255405	220.383662595256	88.6424666663515	12.3395639361286	0.055884223254076	68.4106593989899	13.5413375800371	74.8658742277766	9.59618555152924	157.764087552733	151.389116957592	67.5401819636363	23.0032585180483	14.6701153110006	17.7238167775679	20.0727462557438	39.3169426151091	0.172834840802438	4.54549294776066	0.846942578393738	3.98232111686302	2.85036677495939	380.855396829704	11.2147210036906	0.112584907619988	32.7594966816661	0.156148437293257	10.9813276404404	0.678064306136099	13.0639744128014	47.4749891821269	11.6296928191371	76.2785535454434	18.1085802439541	46.6621852388562	105.06119640173	19.8321824114804	106.517517237512
TCGA-XF-AAMG	0.133759796490197	0.0136807600351393	20.6816418498698	7.79151773186799	0.00974655076645799	41.617515126252	2.60321869485387	1.7591943709444	25.6043486899635	47.0172117190601	12.7850874602527	0.872424208525958	211.889083736955	94.6921890974505	8.10363138913994	0.0516138428961684	69.9106865357687	14.1347320657975	77.6227440285425	4.71401859959276	91.1731766154318	98.2568226308973	44.5242893458549	15.1734749226965	4.14079080871037	13.9475510481435	11.3661907996022	36.1801691655888	0.25344910240373	4.21567690521298	0.845190696508684	6.19513990515308	4.05469806289719	117.945238815211	9.00294335971863	0.0331191473829777	12.0248754190316	0.135671091616041	9.36752233968399	0.710610018896864	15.8344101384729	31.7963590014473	13.2682503106179	47.4120477293179	7.00749860737972	40.479101527787	75.5433745025315	27.1667955020687	35.7284472542677
TCGA-GU-A763	0.030511710324415	0.0123640870948185	10.8697603027896	1.2403011017308	0.00496304052224115	17.1155881805535	10.6802771457332	4.12037039840955	25.0611824917193	72.453964535452	24.8480980692471	0.716226407540062	249.194296196033	100.668785386713	4.77941647588628	0.0491869489259554	86.4019869546231	17.6930110509565	119.828729086198	5.48100489606187	37.7085109065397	78.4849119692114	40.5252399809168	31.7928603101112	3.63816001544551	19.6863061099693	12.563473612714	7.70485235737559	0.0606625971291068	2.74496926467106	0.868065038156865	0.687412918069674	3.27106979914208	58.5943398871043	9.30761076934619	0.0299799248266085	26.6409285919269	0.0447171721572456	8.9674320706657	1.4167300930795	4.26518494891389	15.3135002985749	6.07698901617397	54.7658511042866	26.0905195092758	48.2704362209464	86.3593642434573	9.9963118671292	49.7738880546799
TCGA-G2-AA3D	0.0843849003789892	0.019249539909	36.110895832234	3.32515231162434	0.00841071609610218	16.2417820067733	4.98486199078136	5.8085064829336	41.6064709643963	88.0877840110594	31.4125402166482	0.731837163499263	233.149479497603	110.981393199552	2.81032445797082	0.0758433080961291	106.609116295908	18.7071657784404	97.6016567797378	4.70319120313798	107.752953533152	95.9448712789017	46.3520624541533	20.275096888075	6.527723516308	22.5440182112585	19.4247776031229	26.0652802302857	0.159076682091392	2.52911810267617	1.00594908056325	1.47279786747891	5.56816729962575	93.3419537947882	8.91317050107224	0.0404271719761523	21.1249162786167	0.100617486792037	11.0189782756319	2.15310159390774	13.1928703782271	36.33526795135	8.89107732010167	53.0731552151868	27.6174538690708	44.1705891241917	114.644612160514	9.72611363041887	91.3871986944993
TCGA-ZF-A9R4	0.107219962795701	0.0123257362446152	23.5218706993701	4.75203246643286	0.00873234715871945	18.4426595258513	7.97388362044119	3.40004308056505	35.3027538830879	59.0903848725677	23.8446984219054	1.34983779390177	186.175329369363	109.525795985375	4.66927794928376	0.0638754292731388	111.218613074605	16.5937362654587	73.8660683450888	3.56313438704915	152.329180985182	194.287939643212	31.3498587441363	21.0146763911716	9.24347950438269	19.222816991046	16.4135093424268	33.5977025569685	0.189986145270186	4.13213696929772	0.91671204486071	2.06081499390543	3.9049739023613	74.4095592757859	14.8348785441558	0.0305860248828441	16.5522643689932	0.0941859636632339	8.71127968735913	1.01051236461554	13.7670239798657	23.5107945942159	8.37178330829478	72.9472163267187	22.7882925606313	52.04841775485	116.090565654431	12.4824815923782	82.8696307624166
TCGA-E7-A97P	0.036078200965451	0.00899379013003446	11.7028360680212	1.48343353480067	0.00467840570762219	18.5838991911243	13.5133209931029	4.63080221051858	36.6081584539948	49.4066430258274	18.7633267915573	0.487449519157166	134.940103862359	46.6205647506991	3.70460867982938	0.0202217073717064	39.7381754010643	11.7767513801642	99.5528523251442	4.59075839032384	70.2642397122311	49.3540256111855	48.9173358333462	15.6827541840366	1.54687025824674	14.6635693501146	27.541933188654	25.1974381160493	0.143448913361504	4.28005883373178	0.743832582908138	0.619267883959647	2.50878337918289	22.8451002550122	1.83895996371387	0.0338131588981212	15.1248089926155	0.110418427355454	15.3366726927976	1.87992301082591	4.7401358722117	22.4003573730858	6.16710743721844	65.1303595888337	16.5699362708322	42.7018849021566	73.0751817107461	8.66612052468839	35.5248077436284
TCGA-5N-A9KM	0.218030877955884	0.0842345973626104	51.4690200005464	14.1883144567447	0.0273946677530125	32.8247792181309	28.5690875784275	10.0328992130831	38.9781340082284	136.830148431468	34.0795819088472	2.58134093501328	184.421349803161	80.9075917803185	13.5110510243976	0.110495151403118	163.849073362651	12.9461784287129	90.640344908492	22.7451860166958	235.720955506321	235.775538228006	60.3522424123603	26.8832753268667	20.6222012097397	12.5023301034779	27.9825975565208	88.1370747250293	0.198145846024817	4.99494210795071	0.781960473168333	4.22986824579685	4.80150753694022	264.995954984358	4.29011534163452	0.202185711124646	51.9516109876841	0.059638768365021	20.2973866154939	1.441366232015	38.0113121151294	95.80358310571	12.8018215954433	95.5208768747642	36.5794871789397	57.1006623595435	190.85427120181	17.4460674201777	157.412883811211
TCGA-ZF-A9RC	0.215675018716021	0.0214426899457584	57.8686255728487	11.4634457272778	0.016146170178829	46.664451998175	11.1936249431384	3.26221301891852	49.6121767257833	93.9818725299579	16.0197688663785	1.54153596283261	230.116786873165	94.9497553667636	14.885801347448	0.0437069443843926	109.034080559967	13.823697888156	78.4574135646844	8.93218629839671	134.862598701515	144.448611891289	70.9962181837219	16.5286050591132	10.8847287032464	14.8821313038156	34.9345286820979	40.3879285549946	0.366976950490028	6.49318793753096	0.846998182689186	3.02203130331807	3.88537240096078	185.78881041291	9.03299144977925	0.0947936490222859	42.0247903416171	0.190020992312094	17.0033042490715	0.606513395791105	26.2348355023837	85.2448273741779	7.69282990302102	119.143402346578	11.6357891039762	54.4617246941114	102.539491666973	31.2529783575801	113.167627749758
TCGA-MV-A51V	0.231414527028799	0.445217365797888	90.7998094439694	42.3143940831038	0.108386552229957	47.8506181469756	8.75366888345975	6.74527745844357	122.586277868503	184.47231737765	27.5515723540545	7.14738804860979	254.961053706609	109.018981295444	8.16227288588366	0.293023332231583	186.090344259861	17.8440236525948	86.8368934409519	51.1556778842945	157.420539456763	288.091390798163	167.161177504133	24.2575468334928	33.6510339464751	15.0767079613801	56.4987149757074	147.141268854247	1.37248761746658	12.7563750620136	0.952815585104514	4.0267821474649	7.25160488903315	493.04701155823	35.0313438554739	2.2753590290677	51.0705725835194	0.453825968321785	31.6353865118427	1.71019063658547	38.7815395014399	82.7999213550456	25.4185746036285	160.132449568524	28.2691441178173	51.2977955295246	157.270443297835	24.3001405785133	156.218491464614
TCGA-S5-A6DX	0.102403016850367	0.0313390530511992	29.8263591942676	8.72089891150703	0.0104642488768516	31.5591051168026	6.82809119133177	3.0989635795297	23.866149499115	74.9736196832942	17.1992003837844	1.47934100613432	173.579262732231	60.5420248397499	8.17728723429597	0.0428612724287918	63.5400961214758	12.8350203909611	84.7437924266234	13.8675546250171	41.9600681642178	104.023577107408	93.440504043802	21.8706199052926	7.3216772402431	13.9878764985892	11.9089799856539	14.22501563258	0.115380851915224	3.47242766581032	0.644197047043887	1.27483785916521	2.93442670510378	134.520599285963	3.99760517874204	0.108464438452423	43.5066253435978	0.0934799557523947	8.23405642040686	2.53415991073929	9.69502263093851	35.763419076966	7.71293754204635	63.9816460085025	22.6790835950499	23.577023007043	52.1575908486871	13.2951499282459	82.8692590153409
TCGA-FJ-A3ZE	0.432620372289201	0.0264839053276717	52.1140262225491	6.33483065907316	0.0127387367098063	28.4584246890238	28.0135287713271	6.65078088911503	36.4980840215917	108.211419091625	25.8067882337191	1.27365808660015	234.019745535396	130.281686093876	5.77030030835283	0.100379975708936	245.894331034188	17.5356250761248	80.1804452499508	9.88090805810759	475.407116079225	161.005046295241	67.4653758378212	27.5747273562474	13.8715555955279	31.9480860810472	39.6396618025888	66.1814414699912	0.616346880805695	8.1242721215065	0.984348110819289	3.42010554926439	6.27833687776635	262.571494447768	11.5893229499033	0.062862700656399	26.1248340084458	0.127603397778493	18.9518745812321	0.788271690962647	39.9353813741066	75.222472810752	16.0766637309883	61.3335062487702	22.8749513687378	90.7040594442937	96.8028541285958	14.5232475955773	79.3369881012723
TCGA-YC-A8S6	0.0421347963578278	0.0141013766690847	14.4007114273044	2.89024184366279	0.00873216275177299	35.5722764841187	4.40197631781489	3.01782573468624	27.2661689607292	43.3897991771089	12.4591365162697	0.946894079931409	127.881671012818	58.4712592179301	5.77910427039176	0.0176815152567961	45.3032095118883	10.1825920783061	76.670637425585	5.88827035159377	16.9400068250748	79.2272314713622	35.1598394073482	15.5766833976155	2.62601792461056	8.91199091470491	16.823095865645	22.0997815139312	0.114741802066713	3.24801558370406	0.684089703615068	0.330308154941006	3.02679060066027	50.5047914493757	2.38527587692777	0.0621005466311794	15.7231325470474	0.0856151608705332	10.1172479270154	1.46464028965736	7.0475024672099	21.2034195187927	6.49212220096326	71.3536347679913	10.3792238551446	30.555416979802	66.9367076064708	20.8102616581865	33.6240893309952
TCGA-UY-A9PF	0.130637478250253	0.0610806208084379	37.5572000584773	8.44405426543074	0.0207616746447205	28.259667161828	4.57900020891716	3.92933335492727	38.5066782067929	63.4274193521611	31.8519052550528	3.06899137029374	182.95867674602	75.4505042291842	7.822642707815	0.07897563280084	103.370088065302	13.1682446812884	71.8280549387018	15.2389307617456	49.6073301979321	172.906031551175	43.3332827328201	25.3742622965896	14.1195440001429	13.2160932461411	28.7637128599316	43.4189856895566	0.259474493481908	8.37134505760735	0.908788581154325	2.05117560474212	3.89129629182023	392.322415197553	10.6435413118807	0.13860351027301	35.9929728766659	0.256770940073007	18.329114916991	1.42842305775675	17.7715284918075	54.1940593890769	12.6575079552996	65.6818104522718	39.346862518259	59.4486484937673	92.2208789386971	12.3013587585727	88.3917926456345
TCGA-GV-A3JV	0.237777214015918	0.0360372768777535	41.9958401579738	9.97314507675561	0.0239673627096362	36.7862903914143	5.41580419209338	3.68358645191289	30.8705401494577	68.9418572775442	23.010186255149	1.62015615836917	176.227745285767	83.2780626270377	11.2000062718261	0.0717728012005368	89.0850189565555	13.8369692510776	74.2624045688047	6.45031121792567	34.8409430262368	164.207391698885	53.574247228828	21.2368484674424	16.7025962596868	16.8744340022473	19.4627423996053	30.2899043758	0.138601776452804	6.02430107856963	0.775743560845665	2.21327758064698	3.52652976624819	109.400543614818	8.21101825802266	0.116611958994418	25.3868585866464	0.161628022222578	12.2316330344639	1.3307527886637	36.7350485460082	35.0402518102975	8.35458183088786	81.9304220418294	23.971247229266	54.0923709499783	66.7744310516589	23.2238935057157	74.4663476468755
TCGA-ZF-AA5N	0.225725140450222	0.0268133988197854	48.995795664568	8.22429758485062	0.0103884390539927	15.8388451655303	14.6253992862269	4.73844869983922	48.0434422437332	127.30717153593	38.9321016362396	1.26165882365962	267.689839072725	98.4182520572187	8.61414000842517	0.0977052323414253	104.561211594713	16.6080896709084	129.502765454436	7.99525909233323	75.2816845747463	265.674052631246	107.664654732987	32.0272313577987	21.3418488566904	28.2276700132484	36.2175126410152	36.5243228961385	0.186360347373837	4.45660246371787	0.833717049993945	0.942625699391335	3.16645410837631	123.429423339885	2.48464700034336	0.0700078065586565	61.7243847134772	0.103429346548248	16.1794867737139	1.73051530876649	39.2123360883752	68.878043430334	5.03895247890131	80.6866419351464	48.0622008920689	68.3480730953132	126.649584829049	8.75500416885798	185.547028142164
TCGA-XF-A9T8	0.0309612132763857	0.00841546078508873	7.569670336091	2.9724785575548	0.00409762163881225	15.2629941189838	22.8314332276557	4.2594517668472	36.5628687180151	55.224109094165	13.8111866435633	0.444223039111017	129.246609877595	43.5012944731875	3.48725697785485	0.0237377903177542	41.5619661524232	11.2610691643471	89.0161607095013	4.2381866762665	49.0325695692757	47.5811001399325	76.1878251336855	11.6781333624546	1.50525548129968	13.8295404962354	12.7512756976365	29.2416545894397	0.170155545079734	2.79328475862975	0.710837580215653	0.527761550407702	2.75795832168975	20.7200039347821	3.0423736556922	0.023672523226509	9.80828787766378	0.098223504636354	9.58763100813112	1.79816549070746	4.18624165070606	20.6997688196343	6.56243546980423	80.225468610339	13.8478926323517	34.3513556566066	70.0274019862008	7.78466611306795	37.6671837432787
TCGA-GV-A3QG	0.0582340175776855	0.0247884717298031	12.8365226689045	5.91994710692138	0.0171795533630248	40.8536344768071	6.28720162496951	3.13108971679339	33.0229463150692	44.4628787296428	15.0241555686783	0.679817965102663	107.035872531737	44.9510816157085	16.1748454743771	0.0295198115921545	47.172609928554	8.69043179504801	58.9122209255774	5.7940456839232	23.6484547130934	141.008719415538	37.8770693083309	11.2291280638661	5.28659362298534	7.07415021154126	15.8967942797499	31.5867218019906	0.180227551962987	4.08562080732717	0.593424827051888	1.81449998592519	2.78588618776155	92.8119655059191	1.87406448121535	0.114152508541234	21.6750029383872	0.115405619025868	15.6895674216821	1.4549439493795	10.5146877148802	22.8670814516298	5.99856492845523	91.8585170337945	11.5787592847341	29.5111435387225	28.2630268219945	21.7275899335065	40.5772905903828
TCGA-5N-A9KI	0.147149947989249	0.0596041044543097	39.182795717874	14.0881557111714	0.0171406727718881	36.7034699749111	10.0431340846115	5.77860340500795	42.5302690161509	93.9163824943785	15.3033087630652	1.68835093389444	151.856118926307	45.6042187698398	9.27287439727465	0.0802741433266035	125.120611204173	12.4405149986697	65.8236866946122	16.7665852669329	272.243700918539	160.942275894177	97.5045181986791	12.5116703029414	14.0044474479829	16.5464493964899	21.6805440275967	89.9998899378479	0.347895767007008	3.42980840495483	0.694419688551309	4.45652625023536	6.83081946808689	160.465266651869	10.7093297463814	0.148257684660318	24.8156042189137	0.146191643595366	23.6134540797547	2.95004060290267	22.8892763576906	88.3414081594761	13.3481896238479	102.980263671494	15.6590421807672	28.3670951755126	112.960487117037	14.5236456023903	109.886189258923
TCGA-CF-A3MG	0.248669343216292	0.0418359004391527	70.5096143298464	12.2650184306001	0.016690591516249	26.9029840858728	14.7006375470495	4.94556589463747	46.5917361980138	162.427398151871	33.0756425293105	1.83500220515301	291.245211011768	91.1290095764773	6.52736891391645	0.170368186445632	206.477852530169	16.5112466639836	93.2221984097961	7.52601594061833	261.723481613386	217.359870788723	48.4877084597461	20.3677422473738	23.8978409428714	20.2856889027929	22.4876699340926	45.6697623277067	0.206160648948559	6.31250545667947	1.0316145509532	1.59068109839334	7.21230558735222	185.710122633287	15.4953326681289	0.0945812392128487	35.2913281494891	0.111757580296806	17.7089667695587	1.31917188622914	49.483327749359	70.4980814420525	9.74619593050204	85.5603962680026	32.4244012244081	66.2555065486454	283.717986332154	12.8281696111459	195.759853787344
TCGA-GC-A4ZW	0.0935730606356811	0.022564572668501	31.10151262043	4.36881659605446	0.00802309063754245	36.2748611924621	1.85921426360375	3.80803217551533	35.2156790600251	68.8156865422066	18.127440648287	1.24224149626669	293.385419331811	98.5790544266056	5.5782863275889	0.0678391616495568	111.791747502675	14.9656504129071	82.4835251292704	4.63338103834433	450.469693763432	119.728777981444	34.0738489595074	12.8240432732283	8.96486109918076	14.6538708465427	10.1987018930753	58.7215141299127	0.280496045830883	2.93303201879804	0.855439418902864	3.55786838046811	5.3830537646771	107.929000275455	8.57311328959944	0.0349608972633438	24.2056267753731	0.133617101855818	11.2894106939042	0.986236481573836	18.6418189677806	35.0270985060818	9.43742572037014	61.525246124868	11.8508329979343	37.5417969808007	126.977518421507	24.5778422178852	70.4903090438403
TCGA-E7-A4XJ	0.0755356868776111	0.0209778150429953	34.8366525602642	3.01660541498056	0.00891201769935888	16.6946830193899	6.07615191013655	2.83992004533509	25.0798834097145	72.9462669468761	28.6902669314528	0.875992778775603	214.146275587783	104.962036921312	3.67653227845398	0.0523060505200901	69.0869225743575	15.9927046573234	86.8908150935214	7.17623842645801	24.9983092563895	111.15903501485	60.3727464578182	28.7018238406716	5.38310517475591	20.3229687828426	15.5579043674301	15.3863382811187	0.112942122674832	3.0309650106718	0.963508072217512	0.615685160135467	3.07970792451613	113.139784379166	4.74632268188017	0.0410133838802702	22.0326352823743	0.161331657441546	10.128383447954	0.832417774593469	11.947894969328	16.9390831081814	7.10382162480983	62.5895148498586	31.8961076480223	58.9174834784027	59.368843247605	12.0580550478211	65.5907728666512
TCGA-FD-A3NA	0.0984980671802946	0.0246093850454211	24.3895389220136	4.66578734861732	0.00997043418655233	19.744826349753	6.62922761604334	4.5795886036964	37.6423356512495	92.2794054544073	28.0696358070254	0.60688696184388	203.916316647855	75.8989722107641	5.72239049387254	0.0472357231124031	73.6994422925467	16.2766703207211	107.663526126944	4.88819841681534	197.321822556645	146.676229553253	40.1921071347979	19.5414772722152	7.84796788984578	20.7801684428067	23.1109180460271	38.4048999751389	0.145719132849176	3.80778389551741	0.909127229991996	1.9621794835519	3.77194657654479	80.7238065336828	2.06858478438199	0.0483777246121957	26.7470769811965	0.090359734368261	17.7056808275559	1.71965116836564	16.9550643401429	47.4826633932729	6.36184829476648	88.0009165701346	23.3465297460074	60.4972798941148	107.566056112797	12.5357401243082	121.140187370785
TCGA-DK-A3IT	0.192887617098247	0.0531296329022009	51.3039755184618	13.7376765588915	0.0202706660591786	30.8047254821033	12.5601876034812	5.73364150584104	52.1334575016465	88.8433867831408	18.2349465005269	1.99515940663295	197.290221037918	65.0297614893874	9.57623751779939	0.117672375088564	163.830961277178	12.2655126483703	83.8525694771583	14.0277033025258	141.067977640648	266.867772806681	60.7564037952337	14.5695875565515	24.6909621101116	10.2284509115222	34.5884942231935	55.0438278440296	0.328522555048591	7.53287865751198	0.796231472412093	3.13347196223273	6.49470688283857	282.553065895628	10.754889198895	0.182431118392739	51.5602775876691	0.124577060514428	21.0389607020698	1.06378418425053	25.3594839561221	95.8969705874126	11.1855031198524	74.5523925366803	20.9472320927163	47.7679562521398	144.741262793601	17.0580356940395	134.963057990131
TCGA-R3-A69X	0.159511053735026	0.0277954756778773	43.9383144534087	6.44042936472001	0.0160793317665801	37.623764039396	9.47826103992097	4.47954625083714	42.3226588175204	89.5543113171621	18.5368715972662	1.77293339162112	146.316481064852	53.6279827134464	7.68358349217823	0.0535047839542847	132.151453499072	11.5044282931047	80.1811115073071	12.6738757755869	96.7783737698996	134.667409142941	43.268706869397	14.2525315743703	14.8867151739699	8.98581799269427	23.5667935016378	40.1880863827355	0.178384224615392	4.07994974661868	0.738101709841594	2.28269964050568	6.72182569312273	102.663485752205	4.53457456027527	0.147445590021369	39.210480669268	0.0884210651235933	17.928701302629	2.03642394148047	32.2961542048824	71.0924013517964	7.06318819238115	90.0722478440859	18.9497154127194	33.2388522245226	177.178686573386	21.7376228283334	122.870016891244
TCGA-4Z-AA83	0.0555115875741426	0.0131893948461753	28.7901168987698	3.81611387363818	0.00779934199581318	25.4448870234792	11.9567180925391	5.59895330012308	41.5135195292377	75.9735678184629	20.6528822285441	1.28335508469664	190.961567733011	81.3426914317385	5.99427501254447	0.032988691985055	70.4807491865668	12.916344411397	88.9095436958198	8.92379676544434	52.7792623440061	94.814581438696	52.3142162901365	20.9837656638193	5.84134430224753	14.3056596683485	22.0906301157508	25.0893338675081	0.153794548333441	3.88690796571962	0.854378056422423	0.462463321380702	3.457606015823	56.1013044918087	2.69408986779939	0.0554565550546045	24.0753174145945	0.0900887870107423	14.119294773161	1.7640625354507	10.9441250672734	24.105022720019	7.19224703844382	78.0601472153793	21.6288350800355	42.218619922008	80.0088151296694	18.6579180484434	56.0828963705988
TCGA-ZF-A9R0	0.0702762012176237	0.046524767694269	31.7232307088704	7.32150871221458	0.0147893181791052	17.8212029931558	8.98556900761773	2.23312499701512	28.094467075845	75.1062895277892	28.1192740053741	0.903989838465026	217.404158202176	86.4990339395572	5.50015888559332	0.0442372806746961	130.944487039446	14.6426908233433	69.4127209975945	11.4408062884748	81.3916207220074	122.112686283456	39.1415469596741	23.4975796643649	11.2116013046454	20.0208542342988	18.844203257215	44.6670192860473	0.310252672039585	4.93007848553891	0.923352752066346	1.16323733290205	3.40269000352243	195.530802241236	7.52356438937101	0.102132823768646	42.2050629073437	0.164320170795871	17.6952142178051	1.08719548177572	10.1715514432068	39.2210890588754	8.40727146219299	83.9318402495806	34.842977598727	58.49894602504	44.5857347975741	12.1693652794365	72.6523621374494
TCGA-GC-A3I6	0.0579645605809318	0.0276326828038523	15.6523798057127	5.49342571743825	0.00664982795831851	15.2577114772341	3.86879158683058	7.40371417952883	48.1603922485292	65.8832955943889	19.788223685988	0.840650260607661	181.153892863089	50.6144217708289	3.78510669073975	0.0667881693607553	73.8093275007444	12.5698512577352	112.468397626065	6.33138187450984	274.58686429067	80.253092964938	69.8545528687898	10.3005103451871	5.40674804718664	12.4199158858043	30.2238440402002	72.9673556784045	0.175681307572795	3.33317481850646	0.928324176852818	1.82254464056173	4.84642789978888	98.2222037064648	2.30283220550377	0.0552986739770824	20.0536685862602	0.202426381907432	20.7052775881873	1.48360943629334	9.40898368720905	43.9018202448554	7.03147764691694	58.7175797005064	15.685406371422	50.7516519368741	202.796668178721	7.12636642500011	92.5247109899995
TCGA-XF-A9SH	0.0904923987386879	0.0275363550368494	28.7837639226955	3.8889064865882	0.0121472092464272	16.7306388035997	11.6238037581377	3.39287179668041	28.1696055630807	102.219400523441	33.8459376065882	1.61278981958078	180.082634808612	104.219854344776	4.70117485053999	0.058632640731171	89.3545613869331	16.3002736912886	85.0741451820952	11.5578845390297	49.032497595545	98.7581151646524	51.8244138333562	36.6314782638426	8.84810786341933	23.921312746881	16.727055318186	22.1634628516709	0.149689868031701	4.61454025856445	0.920917546459574	1.66318039254526	3.21135430888957	168.240946200617	5.54694917957565	0.0852822261443389	31.4542713314528	0.164532194825057	12.0066570016188	1.06778234769158	13.5629548879994	30.1203191262448	9.49478306412456	78.377971821007	43.3603449173509	71.1493063417923	92.128010610432	10.3456223650369	59.3285028320074
TCGA-UY-A78L	0.238187438118295	0.0845493281308629	32.4032594050582	31.4668547140233	0.0142520213118673	26.9969002882928	12.8531202392838	5.74848732324548	66.4361048804418	105.778588045303	28.934136824145	2.03668795094159	218.952470687559	65.1186466620102	8.441615783034	0.0557658697042112	139.634818969904	13.3726711418545	96.4269981983161	16.925438379758	308.117681156956	200.694029072901	170.138153495957	17.5930125408128	19.0776998216362	18.7419501297588	19.2009592326484	112.911755460798	0.312151979256466	3.33151021228529	0.751216730877712	7.42520875281829	4.30110708327622	296.554122812649	5.53358118231616	0.113573382668636	49.509341160199	0.171677646496369	30.6011494324602	1.72139304630535	29.4360846621343	84.834619997481	9.56583954501673	123.437572994959	27.0231090865004	53.5840138712887	64.6691520039962	13.7560250643717	153.290304453781
TCGA-XF-AAN5	0.0187293420875148	0.0094427341464361	5.63723827162149	0.739916612063697	0.00432816096402216	9.40968075256836	4.35848421528467	3.62536433771562	31.967167492043	48.5230266826686	27.3447296258731	0.461730712968561	144.953732681088	76.3874515727711	2.95002827987201	0.0264892594601462	43.9538256142016	14.748288820146	124.534675641375	2.94794759634639	29.7498553018414	74.9742716780702	46.1956055357098	22.4523233910549	1.27943095444213	18.6930064641922	26.6421197007159	28.4617853182253	0.100900740589602	2.20583308786273	0.873619843402483	0.395871779509605	2.47914941037316	36.5041386744568	0.897430059733279	0.0230875797048778	10.6388938415384	0.093569742237862	11.902353280506	1.38035883026281	3.06154044913965	11.0421490790022	4.49589339842405	58.7940838393047	23.663112812623	72.7367555188735	120.532211164167	4.08002666865059	40.3658892337914
TCGA-UY-A78P	0.0410855200573166	0.0188269403343838	6.85194425873631	2.00216067117558	0.0083082332707547	20.0399646999317	13.1218449184652	4.56045921675345	44.46270813388	60.7083315762148	17.0383989599013	0.572061331168822	137.802607464132	49.573820242492	4.57059032340773	0.0304722499543366	61.2390838526571	12.8336779725275	106.165372176308	8.35381002925432	108.94848571854	69.3311653571261	45.1371290200526	21.5022536069218	2.01201039984509	15.5952904808881	24.6278343220274	26.2441057764942	0.209958298551203	4.28643192759246	0.77030744056569	0.683167766506117	3.04527504445975	42.604423044092	3.81167007668502	0.0757687486894053	15.8896076702952	0.13140312779137	12.9437700472246	2.41666518849263	5.76316535689582	24.6435973794244	6.78277458322347	60.191062425581	18.8508272554474	32.8327156971852	103.687065755795	10.2256157847693	39.0107392393897
TCGA-CF-A8HY	0.0548282217326389	0.0192905641900315	19.740290065774	3.00617634881142	0.00833325119732091	27.0751482340116	28.6799449301581	5.59128486053544	58.610800843905	85.6337815258085	23.5352315997013	1.35886393798815	278.966573907906	106.289424969323	7.44384514109167	0.0824319953840663	111.162259488674	17.180621047848	107.375441235591	10.0558414437903	81.0253087173661	109.971281826448	132.90818390208	29.2477980423058	4.74118408086888	19.8347795545665	36.4162380760244	17.999564159663	0.169191127098862	5.78700744709171	0.872308548548559	0.506674064845241	3.3883164739017	67.4155560017683	8.84134180127007	0.0699745335586893	36.9525479221201	0.135820122384491	14.142013558385	1.71695190880154	6.29572301171436	27.3914449683815	7.68291401007736	106.778242775161	26.2146369537017	40.7335893845693	126.758181494231	13.0688895428844	79.4998595007182
TCGA-CF-A9FL	0.103903645574873	0.0330896703958328	35.1076855201432	5.60463925405358	0.015645262762758	24.7007590573209	17.5050765295523	5.09202291118754	46.9844203023245	81.0205443737096	25.426644587352	1.35669834010184	194.67599475237	93.2922226595163	5.27762861605188	0.0381225711893655	126.262223105726	13.9278289614124	81.4598436519248	10.6269006189716	58.2810579714418	139.65727280627	71.1255208620106	25.3329092576211	9.81268677992141	16.7601460176067	25.9770877780072	32.6430997940784	0.128903029364689	4.97447635611847	0.930369880114668	0.951193673281967	4.2923033755659	227.010733054453	7.08373232130724	0.107261101771065	34.6662224654682	0.134061157190158	18.8143991114871	0.833003049115242	11.7740719855968	48.6360254389422	9.01385492371517	93.40664111784	20.3781317048244	71.084237350042	78.7409820427777	13.080805640566	53.3545708033267
TCGA-E7-A6MD	0.0648949211970492	0.0101650815780458	23.2987839414957	1.69900034333963	0.00653051508832491	28.4465770479033	5.91247810235804	3.22981308605587	18.1146017532918	65.6292921533706	17.827383063409	0.598563129105555	149.352180342385	65.5372319249244	5.66159162483987	0.0221720114887838	63.7827981501131	11.9977001883163	69.4488195842315	3.44975842254699	38.5816729458526	57.1697743421161	37.3170927767113	20.2284825246294	2.85659404574497	10.544687780434	8.80144277994455	10.2845536030902	0.131286094099678	2.32712264395379	0.727701648596905	0.785698214325552	3.09212491077188	42.7628330049363	3.25217625108652	0.0297281140245192	13.4650133712972	0.0737508829876903	9.33029928300562	1.78482222056016	10.7104917306399	34.7444956259822	6.17052653659315	65.3821530348851	13.7004223037253	38.2292902205401	86.0882861087237	15.9090805213013	53.1484801771476
TCGA-CF-A9FF	0.148919558052569	0.0937222069888227	45.9166596804782	11.4167404239099	0.0311555576161759	34.3227733234433	10.821794118121	6.6182213526229	36.7932257213137	77.8410646149534	25.8303899396887	1.85123484265834	190.339159641038	78.0639725502821	9.56885278072535	0.0735835726123059	139.394472537984	13.2930399993874	71.4582128587699	19.9462199795334	55.001563153525	240.782003070915	86.3636441932353	21.5346806362096	14.5914852774028	16.0979920324004	16.1171573015652	44.4012472018501	0.207792755584651	6.32482023013684	0.871431243950522	1.41026341025921	4.59373954140137	317.76740981289	14.6348400363609	0.279532216753137	37.871120897359	0.1886516188232	19.5332909834462	1.29487997259097	21.2680019070307	46.4048059155245	14.7956737913282	77.8071912001602	29.4932297572768	41.8985000522729	110.725269133106	15.5400921772656	62.3094773462227
TCGA-XF-AAMY	0.130770462458436	0.0202544804751166	59.1537787498643	3.0556642741155	0.0127349338717561	26.4350523796306	4.45930229099043	3.88220397221047	28.0057082431839	66.8116561815975	22.8561407129425	0.836937892442774	177.427063362326	88.119119743279	6.14729640102332	0.0417905485916947	86.212502571357	12.9897132574496	69.4925212927982	3.90750859908608	61.1952783009018	149.218085036399	45.9596327705111	16.5276836003736	8.76757088839378	13.4304589882938	19.907410902168	38.7379893471721	0.172788874294897	3.74484540362566	0.884760787700411	1.08292481299532	4.36150460863132	134.84084508351	6.2434014891452	0.0533027313683267	22.0669972531345	0.107243630246646	11.7511291970822	1.23216178391066	18.831431193205	47.1753604135986	7.26439613207373	67.5904277919702	18.9172996407909	53.9750503717179	84.03538846274	15.62661531804	77.1077403866474
TCGA-G2-A3IE	0.172240752500305	0.0419145950331345	47.6404078481457	8.73859841653137	0.0146081145304315	19.7645568182893	6.35948164164654	4.76653370972169	28.4635393431914	89.1711979479531	32.0735527173956	1.32993006316216	246.672923388075	105.201826123704	5.36388589863447	0.0766662690523697	106.520748407448	16.5747441119876	74.9055696548581	6.83067002593145	167.353991638707	186.24563371166	47.0469937049705	23.5764518815967	19.7140536054437	19.6054247350632	20.6718738418107	48.43377861965	0.203531635610294	5.24285760334754	0.994245693239521	2.53245051694055	4.58323336040931	227.375409194504	12.1345098964994	0.0611415848139225	36.2283363840837	0.18739796643801	13.680555033202	1.32756732783313	19.8821112031495	50.7288211372875	9.56342990026383	65.9963032499055	31.8205277526404	60.3553739937855	136.749241579042	11.2023343143038	117.034600833608
TCGA-GU-A767	0.167140688867887	0.047040639313076	54.80834584445	8.74276665229403	0.0149824574260965	52.1458675836836	6.69499608704168	4.78521589806059	34.1532740174102	75.3132123756862	21.2082740141698	1.46417462888094	264.784966752993	127.015484157749	11.3119922413034	0.0819468796242749	113.80745623041	17.2312645889242	96.317860228532	10.8737867463378	130.569855430937	158.931747297443	61.2531446898737	26.9572818529087	10.1891304228444	22.8105964678019	23.368756992456	42.7540637450069	0.18683056471988	4.74603960510363	0.839336006200844	3.56560567543026	6.40516615347708	222.39125862443	8.55159724868988	0.0856277283917137	45.342680851222	0.111687713457295	12.8247014254779	1.47659866477279	20.0183454564701	74.0545077742006	11.0281510359802	80.1960367996303	21.2517100343685	43.1225407740194	124.294933478041	29.1515978850347	106.32292734389
TCGA-G2-A3IB	0.133113054598541	0.011798788584223	17.0908811707996	7.85273805307395	0.00378487997378693	4.5857126460493	9.92834616997823	5.20105156419926	62.8108987278874	78.4112157946868	22.2371132156815	0.786720242648224	191.89410581528	45.173510123909	1.47830160695982	0.0426448745186937	62.1675128153088	12.4923658916081	125.816059756923	8.33940262255677	259.870235665597	104.050889460426	91.2160648005488	13.5827558360837	3.6742717337252	19.636334332364	22.0937723027491	50.8379009584948	0.198312625602743	3.742337884028	1.0259522482276	1.02193998737468	3.88021144178543	115.756307392962	2.77784081614762	0.0239019944508849	25.1193683796854	0.204031295160167	20.0053793136528	1.19660392206485	13.303761324295	60.7392319966179	5.87901316547075	84.2298022298859	22.9145325278316	56.2349625042907	516.557627419605	3.16761530363833	80.7060267641858
TCGA-CF-A1HS	0.0834429932873501	0.0239848044030649	11.3763653165432	7.18600791627807	0.00801191327121581	22.4428377924195	8.31946191969002	4.52180450096276	41.5794119451663	69.622107394553	19.970072766922	0.471409713652417	187.288499912816	68.1830062267916	4.30874485324187	0.033552348223463	56.5318343724366	13.4830913834243	113.723708681768	4.27655344511853	239.680877759297	134.599644520494	75.6628350898005	16.7805022291029	6.67126384345319	20.5533682812673	16.9919679245528	109.24139530383	0.276266640672663	3.55120641394499	0.865176806220854	1.99947125826876	2.90562773447469	157.496070555942	2.91575195841316	0.0323569211321001	23.0795165856849	0.197100431397613	16.9829499858584	1.10750271793931	12.6785125458804	41.2357796866937	9.13696347660096	95.6511593575832	16.2007227633975	61.1086796923148	75.6742983160232	12.5182565434779	61.9820957284444
TCGA-DK-A3IN	0.147725577320802	0.0118459653112703	29.3684511062381	5.50301737612666	0.00583511168083118	16.7229025704623	7.85901331306105	2.96497816397278	23.872903409392	57.709337723997	17.3386470843241	0.423814815436339	172.36457313022	51.2987723487025	4.96043117289855	0.0207854860859259	48.2650803201495	12.2003863238146	99.8129052642325	3.8084056557112	124.85913707733	104.935214834288	31.7947520433215	14.2047268320403	6.18628645739299	14.1342967656736	17.1225751072698	43.673647678772	0.176246910278685	3.73346669636755	0.776979166277779	1.27532852558109	2.98091210555707	99.3347677710242	1.24010031219656	0.0268072476369124	22.8377978626331	0.135085902902952	13.5291471452542	1.41515127487544	20.735396656391	46.5462749750075	4.83133782201695	54.8904351743976	13.1713730577954	42.7508280123827	73.2011408310125	8.75182453929668	81.7310776862544
TCGA-2F-A9KT	0.177212406766329	0.00539136421929914	26.6905105654138	3.10818244293175	0.00398997919836064	13.5634389996165	8.70156189882171	2.29605419964059	33.8544918941061	82.1808628139631	17.4525530700716	0.351684773806431	233.180654899026	85.9468644559648	3.33376684333897	0.0280153740216159	82.1388832896833	14.4272048331771	91.7363926316375	2.88240690513402	111.687957557248	77.1932608896889	44.6510033404401	13.9460096822534	5.77422714836981	17.3640767439603	16.7786218339529	27.9079783896127	0.175713122889559	2.28288621568297	0.915505860728601	0.534762580691827	3.64354952822215	51.9652892347509	1.50179039250095	0.0168702508198555	17.8169714632301	0.0756517492183005	11.7753028719244	0.904439396916342	30.9921196569207	43.1008607243479	5.06227991371779	82.0374434765938	12.94151693729	54.9199506572157	81.7797530699563	10.3240060958355	94.2168387524162
TCGA-UY-A78N	0.257948913649359	0.0183821772156251	49.118217857902	10.9099676314069	0.0107931662700288	35.3713378183977	3.56774083517344	3.48189932134305	28.9898517384411	106.853732798683	14.0522494932529	1.54450076982434	266.974780440479	132.219422716658	7.79928120323019	0.0684411357487662	127.264007290717	16.2707852297322	93.8442271581827	5.45222670953668	246.467832544214	116.492677611852	63.734563981267	20.0929749403392	7.3271740319483	13.6327885196056	15.7814249876842	42.9533026712191	0.14072327295396	3.1994026099714	0.81777296928351	6.90275016892969	4.69081759934522	188.262748151908	16.1868104720474	0.0461400063930868	32.1151678534162	0.0953088839541661	9.0550350181635	0.435964734498125	34.9815685442611	54.210817307979	9.15757413810726	54.1911413880224	8.63389038194587	61.4284060011875	127.846831247919	18.446172954817	129.478886208451
TCGA-DK-A1A5	0.128603467545987	0.0171903730470056	31.2714371369203	5.56365595746506	0.00929085409029784	20.2906995426971	12.7441469803315	5.36113923595651	45.8639410843364	62.8197359853454	25.0726920015549	1.17296690578466	186.995050088399	65.5716578057926	5.73386255344873	0.0346134737984926	85.5175628806707	11.9570458298884	84.967553129651	5.90523313904999	153.814608876525	140.666751538017	40.824882224036	15.3181306668684	5.96539653914485	14.1253366327332	27.3836231017318	30.745728808295	0.300809999122866	5.74033897683098	0.83428283296141	1.95347801396403	3.41692255801538	112.041649397704	3.62625731072009	0.0488777935726653	25.8380222169986	0.121116057581523	21.6279090982027	0.900879949636833	23.0250701962078	68.7393855822994	5.92951661650924	80.8025380612246	17.0002163555318	67.9844456617616	135.745406436113	11.5826790681097	101.192037420978
TCGA-E7-A5KE	0.429570509100062	0.0227444279558054	100.707528473836	12.2464996371647	0.0148406670067407	28.4888403272356	9.65808398620644	3.94007535037069	23.7427421587259	147.357527268191	29.8851203277459	2.5484543121583	317.211666581315	182.08135462897	7.13350984495964	0.138918552392955	182.705858379722	20.1045294523401	94.2559004738227	5.98254116369438	315.223727306442	176.711867843312	88.3182799091417	26.2795059265615	26.5151187312622	19.8565765642689	26.5994670724129	51.6920621838439	0.386890993811125	6.63800001521579	1.03398897892745	2.52181284447567	7.51671746416926	294.629186141045	11.2546326984664	0.077619228853914	26.7236888204004	0.134148715651471	10.8317798328552	0.794677508688898	59.5580084640254	82.3071558755426	12.3354336543885	74.3315462912242	18.5867257207151	63.4656587979113	145.552999494583	19.227378179192	220.371953838956
TCGA-FD-A62S	0.0952793796401758	0.0130769944456257	25.3055232906587	4.21512486355141	0.0077040374072674	28.9590716087979	3.17301670352015	4.89645251669968	30.78235943143	57.87958450936	16.4677462880934	0.711039272152983	155.435730475232	47.1859557988711	6.34501079651352	0.0128327873810228	39.4527789408443	10.0253334933782	95.2975850677054	7.1110159303941	68.8904700263871	83.0588339433138	33.2198067812329	12.4258785801859	3.72007497863629	11.1367746069399	24.344530157738	37.8544556161365	0.217233272658321	3.55412922786217	0.679527321520793	1.50908098294255	3.51398659960571	121.505935187701	0.452137832100167	0.0513526688594822	27.0742721959499	0.161742739861616	17.9071112800325	1.57503144186514	13.8010263588197	54.017919693502	5.52782476210903	74.7596767548588	12.6534423218556	42.8627102564348	89.7565971304013	15.2084948779417	65.7267694052361
TCGA-G2-AA3B	0.0978193203904216	0.0718999504312002	17.8794020957929	9.04133130364579	0.0191477547434584	26.318486856635	2.71438829846528	4.60091227917441	32.6177949734599	67.2857293723933	24.6890121718471	1.84243812731859	216.61174888939	82.4963417999938	6.09093331723995	0.127739580282948	92.0687187337519	15.9217987829301	79.8244034648098	11.6048192450006	191.746183809886	249.360133306334	64.3614747272629	22.7162699261156	19.9989248978626	22.0512880696573	14.1550368122648	36.1118045895478	0.152521735987612	3.46766714553358	0.916393452165328	5.46145712470903	5.27649934299361	190.324472732185	15.7284513631094	0.0595927146048531	27.6404357791835	0.114378999825307	13.695056675954	1.42833828457907	11.722826907073	30.8342101947511	14.5877908067281	62.3378891070683	23.3952263160887	41.3365485710253	111.394128087959	11.7816263310365	75.2447971606948
TCGA-K4-A54R	0.0449361153253427	0.00880138331003936	8.34645098579663	3.85932203026376	0.00498464477739332	22.7396790106988	3.25842634758467	2.83756102582095	19.2754936146075	35.223528632183	20.0759804460596	1.01122751060543	183.29699586663	64.4722531533196	6.13216650421173	0.0334317248565563	38.7204911952422	13.1257410878504	86.9897284604894	4.08646876104881	76.907171797761	91.1486874393696	19.9447384843544	15.9612240120517	3.79995380966392	20.9211123668079	27.5310993486749	31.4421788920985	0.16799821376999	5.25715468909401	0.740211549937986	1.93595534064592	3.54524786125306	61.2863234621993	3.88588701943706	0.0173981536583594	20.1285980922449	0.0753700194323743	10.9642729552888	1.70307822566963	5.45534269080575	23.5421971628608	8.80965262906743	55.2554370130495	19.2788506494612	42.4362325277619	65.1520478768174	11.7171787621996	43.6051795340273
TCGA-XF-A9T5	0.0481341686353989	0.0172395128883151	12.5380028710138	3.93699032167724	0.00680210533556706	28.0004240681405	7.32039618725907	5.14409418317096	48.4848183012223	68.573064029861	14.0369744636911	0.346078628364575	138.596183116495	54.1091851380723	9.88418057271179	0.0745796633614155	89.9148640734923	13.2261208610651	93.8106237762132	5.59706629854497	148.173329249836	128.807411075976	75.1874784955129	14.220778693242	4.73743170200041	15.9576474748527	13.5463443053091	41.0197273459609	0.170810358227374	3.86661503061807	0.718131267570605	2.88807999818427	4.58734811684262	43.7957510861104	14.7172571760818	0.0408207518489679	17.2045977069007	0.12091716226494	11.830183096348	2.83366915236363	6.56973716988828	23.7111247380496	9.96927132335691	64.5910203692254	15.9110658241374	30.1938649484009	147.780046224051	11.8778185435457	65.5583692764018
TCGA-BT-A20J	0.071502941467044	0.0435944344082452	19.2153035706563	5.69873523720692	0.0240545131876223	47.8055942533587	5.24936377493237	3.77362972113201	42.5946814987331	93.7364144362841	28.8892964379112	1.04708458152966	170.643130634958	87.3609486663262	11.8080435872314	0.0610317906143836	105.883353792289	14.7428596414696	78.7544974231716	5.46326458576871	113.760836927142	154.641793595753	74.1789377761736	23.5838172280574	10.837527712395	17.7580300317401	20.1878307267466	54.2485457545859	0.276916590451669	5.00582136224848	0.817509846705502	1.98325912786926	3.92097345926497	220.773567378652	8.05323772435747	0.108906099478535	21.7374923565448	0.260224184175474	10.8511726183686	2.01955536625644	17.5911465059539	48.2802503259512	8.16757867749638	118.698688111235	33.7349889031254	51.1233700532389	81.8150931459174	21.3946445154292	92.3666798011922
TCGA-XF-AAMW	0.075537017278175	0.00964100355530347	13.883998781212	2.45330583242739	0.00641469869248794	23.9754637998204	6.62019181304774	4.84524750725227	39.5045242202801	68.6465213704777	18.7631964659558	0.518537337082518	153.099650996716	48.3200135347347	6.60873264847539	0.0158998996578166	31.3313549323228	11.2480200327312	117.865854676201	5.31629716521648	94.7759962777364	87.6836775041095	57.4238158183921	18.1213119670553	2.83467614286111	13.341911669325	20.7087940609905	27.709016066515	0.202106025611158	3.78126483086273	0.769280276158658	0.16664173624772	2.24553481725595	67.8469426328006	1.05780688611896	0.0368838350296781	22.5395949487729	0.123807700388905	16.2533882969109	1.27085538558042	14.1592968532067	52.7252149755726	6.04449871526183	107.507335575436	14.923337619756	52.3086174471856	114.775472202971	15.5837813678407	63.912017176742
TCGA-ZF-AA4V	0.0564051026694741	0.016809213892645	9.23878867068154	4.5743870766641	0.00652209682993763	20.6152205998916	10.9748453020692	2.4639557988196	37.6502437125112	54.4806413320062	19.7239651280372	0.814971665341566	172.798520107946	72.8776790115407	6.3592824025358	0.0399230218278782	96.1035841985865	14.4635389411565	104.222593127349	6.64835291805964	49.5696682061001	113.040569945728	89.2024326281753	17.7127447831182	7.47374123124637	18.3848455992528	16.0298256500464	37.1100702278481	0.225870020089005	3.35610520225731	0.734740793777295	1.7378801903192	3.34005799612785	59.0616302010457	6.83925707001097	0.0374376737938504	13.26332064451	0.113915253101374	17.1178144671362	1.10907817896707	6.84534251970517	23.7326486675238	6.57047010824598	90.0088043707199	18.9268743912425	44.2367818097258	48.7487031659321	10.571128588785	64.8126475352813
TCGA-GU-AATP	0.126962414483477	0.144837640287503	36.2340339946342	13.7771796782067	0.0370398430815895	56.3834740870318	5.693658945638	5.82271708277134	47.1088727746596	83.5685976972118	27.9655842724801	1.50661111212483	225.898121776875	93.6503473005628	14.1237249168697	0.0476982596344034	128.303652582461	14.9703062144725	87.4474715657173	18.4846773359127	125.79433445299	195.459853557449	91.9326893204288	23.809007406997	30.5630912293222	23.9694859490732	25.8318410438953	64.9909265637966	0.242893447485053	5.14676266598285	0.842657846374639	4.05264320047545	5.48746464668887	278.09259617619	5.58659279600694	0.276270431048657	38.0555127305485	0.149696342333685	26.4987688448678	1.60344633595402	15.6511329422165	59.1457339721638	16.4205795337655	133.869577728671	22.1219936769015	52.5418591196804	58.7885215512888	32.1153677892421	84.4696010364468
TCGA-CU-A0YN	0.0828859674735377	0.0138964349564949	16.2861559515332	8.81429610246561	0.00615784644636507	6.67473810670599	5.09924368051766	3.65929739375336	46.2671296676772	67.304718309271	16.7211407512697	0.754779809573376	152.242771923919	47.3922915284254	1.66139128607071	0.0205720421399287	64.8501641921845	10.8161689113823	97.5775803353502	5.50289261049994	134.759803428207	72.9903660237033	69.99508508762	10.16193993985	1.72040337402172	9.37355793292687	32.9612256056688	78.8527787554813	0.55492992895786	5.05298378327781	0.799730526646117	0.798543857115027	2.19881106022682	92.4682011388878	1.02939906183283	0.0356405173363503	15.4366093045608	0.205194957933781	18.3511327252501	0.833581306460881	12.9096334006913	46.4805096836521	5.66636249561935	87.982182402781	11.1793778806325	49.0026729478651	103.860579699115	4.75909130444008	57.9655419843795
TCGA-XF-AAMH	0.54378043995183	0.0526621122981255	119.878929743302	14.3661041631457	0.0173825285661316	66.4606980634818	5.7361860764335	2.75889212506031	72.80664160903	126.991086915542	16.4136346840863	4.39984098690786	285.985420950061	94.6279608505635	15.8402857193433	0.066195187029779	96.1615282956438	15.3903393340189	108.856853564877	38.3866938275093	213.95623428088	100.237541002343	86.6185282940882	30.9460564542387	9.1193274278785	13.8146305190195	43.8189216095612	20.7965818723287	0.215731707475664	7.58401895330183	0.836052632095412	2.16643184709213	3.45394805587675	164.779959863679	6.96623840572289	0.269145081353663	46.4271145812445	0.116370469629595	17.2440742387131	1.0495039053837	44.9646374645802	85.1030338874169	10.0932522379383	102.657367595918	11.6485864154313	28.6682250635221	215.661052590759	38.1852117892566	98.1814686692673
TCGA-DK-A2I6	0.163359236340387	0.0215571111349112	28.528817284982	4.59035908251622	0.00673295624387428	23.2913469058955	19.6697389872431	3.48534668403989	38.952405608526	77.0694806851976	23.0452070150851	0.755769072070428	268.34672042072	76.9287895728386	6.62965610450657	0.0471911616453959	111.635077796276	14.5887030547023	141.287763032356	6.10086881438159	177.27442052885	144.595708720046	79.5448698759031	20.1847841343129	16.5464976105822	17.4437367801363	47.8249573705271	48.6715126452032	0.139019480894018	4.74437560031285	0.81035974165462	2.42443501547298	3.49761453274782	91.1620841287457	6.99608836374514	0.0374713443772995	33.105860454978	0.09930469027812	14.8535297331182	0.639068282826246	20.3512464867912	52.2008920418015	9.7491344937113	73.7247505358293	19.4066877655937	60.8473639643705	113.475087745045	12.5364680591859	135.308673637217
TCGA-DK-AA6Q	0.0686058077197151	0.011287842932326	10.356866331863	2.9951807206582	0.00487099906862614	10.6536537390082	3.25579900915231	6.44196027624986	51.7063561497538	84.2291317638583	21.7207756689543	0.579895712844625	213.656240659917	80.7952884091536	4.11945601134124	0.0517696552234571	61.8129511842253	16.1566620204381	122.949690156787	6.72042871188429	127.292349558475	84.1711353922929	78.7449272978184	17.0259753654396	6.16385697793866	22.5380813839924	12.4519161416221	34.7616327103066	0.114420452676316	1.85279014834088	0.951188002085676	1.48123452162262	5.90253142588453	87.1131849865655	5.18158522106125	0.0184726388757421	22.177204039155	0.0724549183332726	12.5654113140892	1.39692190521369	8.5558247134266	30.9761760178508	4.99395813395933	84.0526606620219	15.7247270655955	53.8907807724391	386.675482165182	5.41195983544066	75.2949513522322
TCGA-XF-A8HI	0.0436601368104212	0.0111855841437645	18.7005464047638	1.64396739683209	0.00797528912720544	26.0165200921194	9.63792108565947	4.41761969661702	32.4008625164803	64.5056553970731	20.1489422414638	1.06286048925566	195.427157458701	108.157396485325	3.99928233453717	0.0376426456549123	92.3920198218879	16.1778599039784	93.7829284694569	4.72541185237269	43.2695259906684	102.002263065672	37.2247464788897	19.8847377276478	5.12250141582324	16.7917026206085	14.3988392846069	16.6259022533448	0.104220140294164	2.99828068562189	0.937928589267506	0.501073754568868	5.24605310000209	53.5976806630368	8.72889437148202	0.028487272026549	20.6028244369403	0.0646608361533779	11.1221259750183	1.63685696854023	7.61153424154427	27.6710898371682	6.97383082812912	62.3312434227806	16.9467779589521	51.8142831323909	86.3613284698192	15.0568001215954	39.293630293125
TCGA-DK-A2I1	0.120317301476579	0.0544537639053351	35.3201112477147	9.42701336749741	0.0157432109069302	35.689785694252	11.9947378292543	3.62802291332583	43.6267302879034	77.0757874055492	25.5389445214177	1.56143946291625	162.095158643138	64.9088306411526	10.5266020092224	0.0478923476653343	108.118628447147	13.2004381653376	71.7903032327575	15.6767871430251	132.878134629712	156.038886777867	87.5969200477674	23.2891906606056	14.2152478628379	15.9062810481598	19.9552286848099	45.1672066635133	0.259241285007946	5.858757645482	0.718211055311895	2.64761963869096	4.67423194305048	219.460422568032	8.70736800807091	0.133292020766032	40.8392718430986	0.161794055614632	20.8271880241532	1.36686177295872	14.8871143919215	61.2336748844115	9.52772703576042	114.785221144778	26.1815491895587	45.6254765864337	87.7396074344714	15.3522079351833	104.268895946782
TCGA-E7-A7PW	0.0894370674175266	0.0799286262345249	21.5886951823121	8.69738207306022	0.034801147148323	27.6900912430034	5.40498750974661	5.09589453407064	48.3263538563108	108.662106962486	23.8426652749256	1.58539321604872	304.444774298126	192.066189406944	5.61440723746715	0.210453262500748	162.163469971135	21.4729804812071	93.8952261428237	12.2245726141989	153.017294355415	147.078251174328	124.515772193251	24.2408054366667	14.5070313769717	22.6213327913325	28.9250530844215	69.2573632806844	0.493509465988686	8.78653172628594	1.00255761593774	3.16216858975224	5.8913524187819	143.414722002499	33.0363577985888	0.156295453141883	35.1297292810116	0.186272605450661	15.1267583533729	1.23705929753762	9.62063522060749	40.7350702351839	20.9443862038004	83.3397534173861	20.8739968414529	45.6377844505733	87.5665624703189	14.9449746645342	69.0429212883193
TCGA-XF-AAMT	0.0502095963925274	0.0197147920250703	14.8260511515916	4.05644720444846	0.00959914747626485	22.2730229385753	9.28014540998542	5.25350391832027	52.1712126768235	64.9580513220572	18.474823097639	0.924104886818521	164.170067923282	71.8091906732935	5.18637157638533	0.0207098788994791	62.1057926632962	12.5955628944875	114.570664211576	12.0566038823637	107.004078062479	82.404704995188	65.3210425433648	20.2855456138207	5.75923740761505	15.1407201196556	32.672487795665	48.2039897724386	0.320257892971746	4.12743199425666	0.818256338198084	1.38869324894602	4.02437763484393	114.17430902301	0.610065625233554	0.0783369451673101	25.8218983631451	0.149518930732125	22.1193453894327	1.36404173910428	6.73874649426846	38.3204679818533	6.3208681826469	90.8580305611534	14.3811874648768	58.0522562229639	118.338339492718	14.4665339281081	60.8919692216239
TCGA-BT-A20R	0.282912319196257	0.0728206238787638	54.659289509725	31.367369380587	0.0232050731450678	51.4592560044625	6.65053864255502	5.57317321526904	44.5566109720788	95.4437483588461	22.9749505882766	2.78189303765223	170.171364909658	63.2088678393279	12.3451234002997	0.0401779809160485	110.149904794758	11.4452984429041	73.8973553197893	21.0730428292877	127.869709205949	181.992574284555	63.8440479010356	17.5062534075395	14.6582698333971	11.8253722942041	21.625853052823	98.2606955595338	0.425465256392289	5.3658238132997	0.692555825981197	5.20967713117925	7.19058101315421	413.187565439477	5.2857408158613	0.195294173394769	35.9923567788038	0.214880666012827	27.77847611798	0.970068734333248	34.3406995288705	135.299170439715	13.2240110717525	139.16516541585	16.1862726484778	53.4809304743565	89.5292008502248	25.6115662899522	122.970440521118
TCGA-H4-A2HQ	0.0873578253275598	0.0186771432660408	21.8386700972404	3.34863493797056	0.00874820385621041	27.6198379381935	3.61195549231785	3.40660697194378	34.7118663803761	73.3184885881354	28.6555119119443	0.746511410339504	242.225658116729	126.077624194947	5.47034201116861	0.0512638866831528	128.727091958886	17.570544930662	108.375842698218	4.74947648395271	335.068260320189	105.663976574432	29.526950957861	20.0009726667457	6.81493566691278	18.8999395709065	35.8977148732996	48.8218750670702	0.239485609849051	4.86698254816216	1.05054069615496	0.939176957338674	6.72565344910049	58.3297729768031	3.82854069468501	0.0289393536653697	21.1909819291083	0.0691635024640764	17.4267349536166	1.00336240785629	15.6790456517121	39.9298083395787	10.9027458635225	76.9445039054931	17.522496708673	71.9542146283375	122.46504225889	15.3998997857742	76.3921348518672
TCGA-FD-A43S	0.0300187393647862	0.0134011641133831	12.965986979514	1.99734534183846	0.0071541311216679	32.1736434212812	7.90071846930733	3.28379613145838	23.2978293171104	38.1118399513963	12.7278029818326	0.708137135916791	117.778438541027	54.9842781124529	6.6202450451885	0.0230693666566041	47.5254397621471	11.7674042057912	77.0427516933795	8.39249918155015	20.0743132091416	59.8473255193194	40.0455092062106	19.0248323823673	1.83381984114441	12.8620568350358	7.73592959172751	10.5536155814775	0.0601455616103748	1.74458033864061	0.584834785365335	0.88394960641271	2.86075512094184	39.2228012260171	2.71930846665541	0.053968557691283	20.2371388563285	0.0594273944411317	9.66705903504612	4.21487594928694	3.98826946772684	17.5838856377081	4.9942809256777	59.9764152797736	17.6353514096365	21.5738773868994	42.9571345590721	16.1371845756627	30.7034078832381
TCGA-ZF-AA58	0.0202073200726262	0.00852056375057285	5.11758749420483	1.53547969267255	0.00517731896953857	48.5351333035805	6.63963210873608	5.42288345132276	17.2690271663389	35.4856924693019	15.1761489518115	0.336937818365697	134.333212947444	60.3376187627531	22.2590046847156	0.0114430926806328	33.6998196106796	11.1805717690126	116.758536996816	3.06808172535694	78.5563570148329	69.156911035488	34.1651038377394	15.8907942238479	3.31964170793995	14.0733580418482	26.5625323771532	40.1195597020037	0.109121788850012	4.46303875704525	0.590621245469459	1.34903307204716	2.16105897011402	24.0576091390783	0.665692521303268	0.0197495348975215	21.5206296998111	0.0781990284711285	11.7914279955198	1.7207204346337	3.27796033946188	21.0284914120247	6.56490542896661	59.2337035207543	14.5891735583063	44.4402044861634	24.4616982347439	23.5007268693192	32.6577184184753
TCGA-DK-AA6P	0.125126453292761	0.0141021042802602	25.4941215069828	1.98401581673889	0.0113245585880583	19.0476088081773	4.67244154434365	3.35464168433969	26.9130511148363	66.1329957544622	23.208303418772	0.730906238298029	201.179820963265	112.908606098813	3.36755117005732	0.0494923532895575	80.2157318404085	16.3566199342981	83.5377959174613	4.30248748239895	78.8680749153281	133.570390260175	27.5124269284475	24.4532479098944	7.99047278759807	18.2765845129245	12.6649917896866	21.1190742504686	0.179466681562664	3.43466428108033	0.935584344777602	1.81694099109584	5.27883255045374	77.1712418079662	16.130091694292	0.0285057070537004	14.9376713207131	0.110242926095128	7.12183470221501	0.857003574023535	20.9961686565177	21.773573221291	8.39469831804838	62.5516892467439	15.9235286293788	49.0466041486565	96.239469826277	13.1374482841985	64.3205092425248
TCGA-XF-AAN0	0.119754750386641	0.0468006422979983	31.2366722210655	15.275940405238	0.0175025358577661	18.7918146407839	3.99122399625513	3.13880639653854	46.1832722775839	87.1643852363389	15.8435677480233	1.57042395964092	159.055057297481	60.7944130355522	4.71356226366628	0.0604918830044229	153.817907550903	13.2529736063385	71.960438476249	13.4722252745342	144.458055380781	146.000117225618	116.720443426413	10.2779848367897	8.6965960851594	9.4862728442763	14.8082371471881	86.2507894099064	0.254909503263836	3.09767513105241	0.805604102732367	1.7869685968195	8.16874435362528	188.717724107922	13.5474953522303	0.123292991832008	18.4541450273989	0.203520627640349	15.933403693667	1.84564491541896	13.7175424763632	64.0074420101839	10.2097581377358	132.257916405977	14.1231852318698	26.7815672771424	57.5609103649812	11.1741638327599	100.423913738412
TCGA-BT-A0YX	0.0830856399627488	0.00986917074462909	24.6958757190145	4.60079735818816	0.00436908949450892	5.75544712850122	10.5934664407172	5.00455757797896	39.9329590227516	87.5055874251066	23.9129558623879	0.741655572519085	137.621598934257	42.3745245550587	1.38679270169551	0.0378477810260885	52.5182649341697	12.1876012769247	90.2338216443251	4.65908517749118	51.7203986262874	57.7918356911952	84.7488802181754	14.3796448628955	1.84380158771863	12.3795487806441	12.3605375116407	40.0135778144224	0.14844522418213	2.48238066500543	0.814341442369664	0.715804376860984	3.69038439966505	73.9890413707495	3.18301734531658	0.035391188793004	15.7970005351462	0.147755854243382	12.008927371274	1.55318949946564	12.6815896476166	30.7527044779542	6.37441749954593	85.0869344312281	20.1530856461965	44.9147119304268	209.57353061639	2.70186529866457	63.2015247906255
TCGA-ZF-A9R5	0.0288875011331185	0.00590589882911686	9.12748399618093	0.443947561322665	0.00542973101917315	15.0241944010787	6.00617934792928	4.50882321948612	21.237127107143	48.0960691245452	17.926828654901	0.57658083098487	164.084018094275	118.654149749583	3.00833790842697	0.0265850604094921	52.9389597809379	16.0340179166183	87.1153751825403	3.07754559114738	22.1057649157379	71.7207145612851	21.2166322296891	24.0325410339965	1.80185473248202	15.7758112835334	9.9523269552322	5.95368707225866	0.0809785972188128	2.23473770471368	0.908293929734634	0.439747394417085	3.53492851615559	25.6690832952099	5.53375407620892	0.0144667498807908	11.708674088511	0.0297969626537958	5.95552177265087	1.21421199336146	4.0387742992373	6.59478444319732	4.30481273365421	48.0100366640933	14.6236631019373	48.7645587541151	51.9939230564066	11.6946598369992	29.1770031415193
TCGA-GV-A3JX	0.110994949510676	0.0681933995587154	26.0752174137168	12.0053585678697	0.0219609652525101	44.0367217942343	1.02253650828497	7.02470247616602	51.3505131065105	79.0907584298647	11.4650720820634	3.97917909048161	221.246664341918	73.5097443284272	8.27121240325735	0.109044623049709	119.864869012559	13.9025668105351	72.9089543561628	16.3465429481418	477.79674593691	187.249344039852	45.370598083766	8.10007128425366	10.543029184586	7.51687220984299	33.1231447478991	122.602722725824	0.651032540339263	6.92179495244931	0.868979406834242	3.62283300492948	8.11339055858822	145.757034286596	30.2388273015478	0.142215139767823	18.9272346962879	0.150256145876825	16.8280494486899	1.49117817232495	15.7774488141149	50.5342314381086	17.5711890517609	79.1571303592413	7.76001570900062	22.5129802426999	203.638011384715	20.5507354884621	87.3776599632676
TCGA-ZF-A9R3	0.120549539606368	0.0321564863698783	53.6325361557106	8.95710761279049	0.0212433466245103	19.0338802280623	6.18707006334761	5.11783251934472	42.4497698616305	100.279572713744	28.6712868287805	2.85755335525148	196.95804708362	94.6193179868884	5.11874959350128	0.129293505409796	136.650602659138	16.4956917288333	92.1415382875035	12.3891315323696	101.568043356442	138.049109499778	62.205723364949	22.4505426819145	14.7024877354226	17.5494641583921	30.7514257057779	45.6801721483209	0.176484487301836	4.58015112081853	0.927902411488686	2.33919155534819	5.99549952254264	212.381561358463	8.87030412007712	0.108036493221984	34.9789748071751	0.0594026674455854	11.7136014397819	2.19361497682368	20.2363965653347	61.8648835978516	14.0101168473931	68.9833929743794	30.7674737184679	45.4844883945615	139.644016243912	13.3525072460015	105.737441529227
TCGA-G2-A2EO	0.0481573769245696	0.00897087562485226	10.5577932911585	3.95354062902097	0.00414582009013784	32.0431063878137	5.12861889141477	3.71336515680395	16.9236067129656	58.2170157380178	14.6487080308754	0.639309243361324	173.79611293789	56.3286388955021	6.70632045984176	0.0291258175559748	61.5149837119752	12.244338807125	86.6604613639286	4.60587123393068	91.1498854161094	88.6043531041804	38.8460152271696	21.8436861238453	3.73376512225033	12.6414738688824	14.3870589216128	12.5124117372799	0.0699511033202755	3.09402526659291	0.647678589727874	2.26205706779139	3.11078419623331	53.0168378113797	3.90506323568489	0.0266121886914211	20.9939400398772	0.0254717489206365	8.17496422827573	1.00736414856219	8.35443744113859	22.2457011432346	8.52451696508977	50.2162641299789	13.3795767247086	41.2199979417748	96.6945175615342	15.0303332074434	68.4234371903046
TCGA-CF-A5UA	0.110363759126095	0.0163443675869719	36.9626626228535	3.74362192226914	0.00662353977950697	32.5044486380287	15.9298186960747	6.0532326420258	30.391587596552	82.7555059012715	30.6479598637751	0.895649891612372	293.431184530115	114.340506213788	6.96686590650917	0.0580648503034223	88.4463134643964	18.2330513634618	116.855687242862	10.1309561421325	106.226492702682	92.7039661430229	63.4525995375092	33.4576977375131	4.34554186133794	24.4783432831072	12.6354653452568	10.3763948780449	0.0716010699841905	2.39781811764331	0.858009847722843	1.32135844233152	4.56404900257246	72.2550390782976	4.55571087076317	0.0334694461796467	28.0667086744615	0.0771345293341233	12.3071867970864	1.61295759102901	11.2665408478178	27.1607051456307	5.43030750930534	56.5260315291509	25.5115803265816	45.0752333365548	184.859866683611	15.2035077838018	85.2952615068559
TCGA-K4-A3WU	0.0634517855930729	0.0259044024587968	31.2189739525151	5.50476724614181	0.0224820697157195	41.8121127322695	4.46526679600062	2.7417212138275	24.3932693748219	48.9646436324103	12.8185077057511	2.83561871364051	107.776850776814	59.7313550543181	10.667665652595	0.056111315493846	101.409796357011	9.69515591148523	47.3741590134102	11.3974578824261	36.4816111799551	109.981808185479	49.7922087990059	12.7782641291482	6.41213623748876	6.94253899121459	15.7614900317402	30.9145256845234	0.193893010739965	3.92551624202992	0.635020140648091	3.28080765249963	3.72005639215828	131.010269054645	6.37273505173013	0.199498225807404	22.7052828880918	0.0825107401017212	12.9875211992221	1.31922621747964	9.79782179939926	35.6717473319831	11.0178032278307	56.3019481352566	10.9152122512094	30.8730157416862	62.8734080990184	23.9061343352918	52.9719197460448
TCGA-DK-AA71	0.056472796011397	0.0231006626653849	23.3012613211113	4.50857738046899	0.00979603347112037	25.7241420066305	7.21021812805633	4.33318253969839	53.857178649498	88.0657630443909	25.8378685469118	1.43799524717965	270.141190083475	133.090232294382	3.70979770338671	0.0714379874829825	126.499023934172	19.5719226041202	104.252935308904	6.47306870130821	101.401384761637	153.813832461094	70.8968389966933	28.9811752055952	9.3016488644925	25.2249573864575	18.1396747088184	24.403721670465	0.146238813360303	3.61134768587178	0.889083573676979	1.90995006345719	5.76502428854279	92.9061754075659	18.443067528144	0.0487047981987665	39.398132478527	0.129624379023968	11.5462062615724	1.8427486594794	9.82808949581662	31.0090898081227	7.96974713449803	71.4487621197775	24.5852793853366	54.6042448196594	125.4594990302	15.0060330591237	86.6032687890077
TCGA-XF-A9T2	0.0764850821545691	0.0096702219805571	24.5239211554663	1.58916696490672	0.00800330602457255	85.752297403687	2.11430615245351	2.07543536719677	22.1003781522668	54.9659218051747	6.44385551112661	1.361351695232	163.120008551679	56.8188562933862	19.4567278290751	0.0251303857488385	33.2507770597131	9.69339112834489	84.5695701604812	7.40912500483769	47.6242395602755	99.4657630300379	34.0980017792726	11.9923104150418	6.7172540087194	4.09711667508415	16.336298154643	7.73079830649374	0.111058434360953	5.6368423208746	0.763010779896978	1.11970294465188	2.56203313318423	63.4278171793043	5.29754317029588	0.0557411184479635	11.8384850828829	0.087990319957542	8.63573035239154	0.23628496133325	8.64819434140453	19.6302173489177	7.45344433441777	58.4373402602096	2.29497532036541	27.0971546856347	103.281867395775	44.5972116554883	37.3631892956431
TCGA-FD-A5BY	0.074746458019788	0.0367137982909604	15.9947510015689	5.39025595077609	0.00785114052432292	15.0143883765775	4.28694518260007	6.54765077927265	44.5420912648669	65.3174672599391	26.3761916246045	1.58226532010926	242.450623737298	78.9347956541465	3.78847710806911	0.0504054525131189	112.305291763197	15.4768292892475	143.452890488542	13.853374886685	187.362209665003	82.1730063201713	50.2002094100511	17.6678856046569	5.18893023410346	21.2750577367111	28.7280008914619	78.9714975912231	0.253638029872703	3.36414637099794	0.882492980009153	1.93241937901366	6.7764868398293	179.516403477578	2.14324639656155	0.0513510803154878	31.8156839871506	0.099371644504198	15.3419072449061	1.69064531799797	11.6297876040652	54.1409851401329	7.53072285717387	66.8251390381712	22.2968358905778	49.0379793702498	240.437979712877	7.82525784500912	105.729180852766
TCGA-BT-A20T	0.0698206248322915	0.0177951387782802	21.6690820225242	4.02584278000184	0.00714077286399705	24.1903403394053	10.3144658670734	5.12511169819599	57.6499716498485	71.5580827257727	24.8097041044087	1.36920812738319	184.071936341052	81.1560769808622	5.95815451253178	0.0393994294384788	86.5169550202192	14.4673485365822	87.5539864626884	7.4044349086455	75.8330334829862	88.4981485815856	53.723429745455	22.0555891533122	3.79677197037281	16.6418093427787	21.3535799933761	28.2128163185649	0.152536115166006	4.15856961706701	0.842191311112388	1.65686396189061	3.5723331006545	82.7986762114744	5.14537335620298	0.0423519724067416	26.7953780760302	0.101645648779818	14.4623938136591	1.96756034449793	10.1540510616518	49.4246484082067	7.38449118577313	74.7245632435375	20.9628432371715	51.7335534390857	118.086802445584	12.3246116678175	64.3864220624862
TCGA-UY-A78O	0.365879249887694	0.104653860551118	120.857838697237	22.7878672748639	0.0392210689725083	37.7315061409113	7.90611206191182	5.08990835504527	54.5287778178545	151.002170158954	24.3735853436372	2.80278295376673	244.686526657857	96.0342768093865	9.18870636635904	0.138258357813461	213.756355514986	14.5143181108223	79.5129553353785	17.697086411423	227.465653928878	271.97561207896	107.878640634925	28.1258156081561	31.2304994950435	20.5054915094501	27.1879244033759	47.9579462999771	0.260662508060983	5.99328188808784	0.81673167537438	3.2330152911767	6.18660250071023	427.565046299359	11.3879061138943	0.241927342165701	64.194817676499	0.17550059556213	20.4712690033049	1.49296655141778	47.1762114831857	82.2708627387556	11.4817054735013	79.6711359964594	30.6522194383687	43.4888441088475	202.670109355348	19.3703837112877	170.976443412996
TCGA-4Z-AA89	0.049027617268534	0.0105181364239489	21.1621638338267	2.07845647558319	0.00575607022107104	19.7634008505989	7.50194490536502	5.28486104224739	35.4544997661284	85.6730465474704	24.9007597793213	0.928212403771711	220.035381950647	104.901353291144	3.52573590387055	0.0489889850033084	101.74948936863	17.185309884249	102.441854893273	4.53947865107364	63.5966691668599	99.1153133394653	37.8366803522559	24.1066958774113	4.2441756850611	21.980783215236	14.5792421236211	13.1780832240844	0.105894609450264	2.7454780578248	0.966878618491072	0.615729076699015	4.50788219817317	60.1350917891406	6.60575359003473	0.0213804920048014	20.0791461680793	0.0585209922389024	11.1456231517588	1.73817852483923	9.22236431258145	21.3620263026463	6.74706905754434	57.7144811419798	21.9945273885844	54.6304015591791	121.926415860721	11.4902253808454	59.6068287418114
TCGA-XF-A9SW	0.166517977181782	0.0985650678930379	62.2370206711166	15.8158068241765	0.0362004439562591	83.1695947656537	12.4234403016291	6.04470594834428	42.9816046630623	76.6968567304643	15.3608106626892	2.21722091990451	128.78496549924	57.7326944520778	27.2923795025753	0.0472556190993054	134.861289894659	9.12323693359026	65.6512818091791	18.7245852715616	36.7710845285662	191.042635062384	85.0685039413521	17.8628501306723	14.0701558341444	7.50408252563333	29.2059506054352	92.0417828609193	0.305168553592993	4.86425427789885	0.601451729570467	4.66157440537336	4.83960280778426	275.905449007843	7.51813144640574	0.574171428753938	46.4749287161272	0.203012773052877	24.9660071177768	1.08394025587975	21.2991889627124	106.151733970505	9.19833625876707	114.607527873688	13.1570068939714	50.2400426860034	57.6136061586025	34.9596272658083	91.2959353760116
TCGA-BT-A20W	0.130856509380119	0.0149073109191839	32.9273649671155	3.75554750966084	0.0105097060366771	30.0332777996379	3.65702252370592	2.62368526814876	20.6605706739259	55.1613382741021	18.3111050014194	0.820618076771709	174.402291736629	95.4099193177573	6.56336633752584	0.044881011250816	83.6100495187227	14.4020926806594	83.3502115495014	3.69971705860281	135.687258239089	113.547198935698	33.9372476855758	19.1722533364393	4.63301665474805	15.745921364064	17.1393828721292	30.0120779018934	0.220364205877574	4.77709837458437	0.818387433893591	2.6858932376309	3.50663842046423	128.747970099135	8.15707254594153	0.0409785381817458	19.2645376517268	0.118656303059069	8.55022885314979	1.05903373721733	15.2278581806657	31.7242341054091	8.37168452512869	53.341331631299	13.8085738991451	46.3266310777677	77.0438803909958	18.5333906446609	60.8258267342041
TCGA-FD-A3N5	0.0938034820708108	0.0156845391296686	12.5106338796501	9.74005852629266	0.00497277443850399	6.63507643507686	3.51850686611277	4.10274806774142	36.5016302967957	53.4144224710489	18.6579214371132	0.748886688732919	213.85782230769	49.1989116738944	2.68397492658974	0.0289139784977801	61.4296871566516	12.3693929479952	125.700430120059	5.54914423936402	260.427127001264	66.7965030671686	52.1949478113603	9.8738273977947	2.04454032234559	13.1498885911627	16.7886304045883	97.7662689878763	0.312406447543225	3.68109179909868	0.839055988471174	2.10909772623934	2.89763936405233	126.220965974856	1.6701549928911	0.0248565182256653	15.8983510224252	0.159610875409145	17.2469336074189	0.715538430477262	13.4977565673543	47.338129449427	7.35326770946387	59.2697217919851	11.3932359039848	49.1500099845898	132.041872670698	4.06237782587937	82.1221798348326
TCGA-DK-A3WX	0.0360089307900724	0.0105756363480003	11.2562802113233	3.67679377806065	0.00863725154062485	15.7945258713538	3.16013438234611	3.84313058348516	52.9249685244609	52.9760612519622	15.8430858965374	1.14094153205358	158.334994233333	53.6137675911362	4.35158772586445	0.0213318028255988	42.4063820845211	11.4005658185077	103.827838007752	8.48828284038661	121.318002293214	64.1921166600337	57.2184699884812	13.2093354022468	3.32293502861926	14.2560166318646	32.2685941302816	45.6710424653783	0.206912228193129	4.31147271052255	0.804580117485987	0.934993278158618	2.62780143677947	79.4976559187497	2.31555567193547	0.064804937566632	19.4961072734131	0.116916642575437	16.2871409213665	1.52029061396478	6.41701154596176	43.6136450000885	7.03119635362408	64.4871331744503	13.1682075938457	41.291483242642	76.4805004009761	9.92301487177174	44.8970025059049
TCGA-FD-A62N	0.0283552083567748	0.0193520334934899	9.06125944345922	4.97853368925585	0.00719636198538255	30.8292738249608	4.71008691566283	4.04427982865205	39.8074590320112	45.8440357413575	16.3521236698483	0.641976925682764	114.295373773377	45.8636612922692	10.065363381521	0.0182804114343518	51.8751472019801	11.3536813582711	89.5449898538714	8.18257264691157	79.868792057188	66.6797702765186	74.3325123881274	15.8455003469433	2.76233961666276	14.1064990323148	18.9704896918794	35.7926599218157	0.205581771494571	4.25041880232955	0.575351690744469	1.50239302241182	1.9607646900831	45.5347679894184	1.20451949969489	0.0595436413779786	23.3604632807806	0.124724124268983	15.9463066232131	2.98454255982598	4.20786889922635	21.3262231851218	6.77782836642718	106.733709471766	19.1709448025735	26.5576489901652	41.1568606688777	13.1965022406993	46.5071328825496
TCGA-HQ-A5NE	0.0971327326431654	0.0183668199513384	16.8355498370196	5.94655251759064	0.00642129610038952	14.5523368595764	6.13785931380544	4.14742564291374	37.0335273547089	62.5401223528017	20.6905827358467	1.11700402127804	172.788447561826	49.0072150714408	3.50973565066965	0.0275307026757005	56.4917818469534	12.1452335145805	119.175751685788	7.02787038529419	165.517940013835	78.3651485986989	45.1093913593507	12.8269312953634	3.43083864748263	11.4386034575373	24.6083041196558	47.6241426448242	0.220724408814219	3.1233355986897	0.820186996305586	1.02757429434134	3.06475920789386	78.5358832909036	1.18581378522776	0.032949702448135	18.4269817762405	0.0921189912892975	17.9452227816278	1.45133135064447	14.4742959547875	53.8683784527117	5.84812717516309	77.5973485436182	15.6540053958328	45.5377823301844	123.506694602396	8.31011550802566	84.0640886503705
TCGA-XF-A8HE	0.0206550749559558	0.00563591085379897	4.68208740893949	1.14505099217663	0.00308178657360143	9.18402687118782	5.88429391504103	4.0707489272366	28.1187584294456	53.4083460427401	12.5408622118964	0.352532011414945	129.141919245556	42.6671214745278	2.04609305050029	0.0284303308448302	33.8304453117789	11.1667137925649	89.3362927649748	2.96762043231584	41.5617830699169	45.6122113367073	52.5703111091322	10.7680101219729	0.540689038403797	10.6945200739701	17.5202609110286	26.9269744662139	0.147335507091174	3.01889912106306	0.787517634824248	0.424445765900173	3.27645962365244	17.2649721746749	6.00201529804247	0.013817045861848	4.68729724039972	0.0851472632012739	7.59967727202566	1.39099323897388	3.26633837805725	15.1325718994736	7.67946385964323	41.8840244385152	8.93925557241671	33.2462826607402	89.4350149953969	4.73388575806621	32.7654449919009
TCGA-DK-AA6R	0.111017635708727	0.035126654994461	31.7325092938155	16.4546477016553	0.0115133805991442	17.0838940987313	7.93921898953007	4.93707747729691	61.028834775507	104.416588070939	31.7975485647332	1.0432908832845	237.748277858668	79.1627004359555	3.42554109381114	0.0494141033058355	101.659179664329	16.9724428257024	148.288422274051	6.65754116103396	429.615090253684	107.860996722074	99.9971171654054	18.8630993552763	4.56835128526177	24.4073661905401	67.4349562327036	113.651483455322	0.651212510237388	9.63643136861443	0.966374793625681	1.77211208364887	3.24571380489191	128.477919625466	3.2995243092798	0.0620859627082596	32.6251249952884	0.261008240236457	27.7600280307794	1.41496816148204	18.1012446490315	81.0171867529706	11.0489742830703	97.9780926981662	28.6171827353551	72.5350084569712	113.17145180694	9.73013276788431	110.370857387325
TCGA-XF-A9SI	0.0169551103517845	0.0126545933466556	6.72293626619817	2.28654027647917	0.010334506302603	41.9188156469226	1.17734441772217	2.69655183059309	22.3048050184903	31.9591613678284	9.30319990646858	0.581274290455033	110.453617137859	47.0502719178761	10.1426811300048	0.0299742786326755	51.4790476313081	10.0211252644032	60.6352669211986	4.33838932034448	45.394663324289	58.0479630344189	41.1061064129265	11.2158461930974	3.00342559799119	9.25866435089983	9.18283136963655	31.0744087894621	0.162459420059621	2.41679074827205	0.571683615642051	1.55805549585722	3.13603563798023	47.4975803316274	9.48373930507236	0.0607987716619695	14.5457718271174	0.0875216818517125	10.8909525093959	2.60445187633072	2.40422874328455	15.4561477011942	7.24826116225958	67.7367111164909	9.23769835547982	20.5542451533129	34.3285021468858	20.8150112775943	24.7606532338773
TCGA-BT-A42C	0.198211547138157	0.0293961610728828	29.6044251928857	10.0549978428229	0.0137381128233687	25.2705238052679	13.0006710488269	5.74448268386212	35.1541640519149	108.624798933265	23.1257606229154	3.22672624015487	256.58144440054	104.754278941962	6.76434097161549	0.13839699083588	203.781869291105	16.2214283390847	100.03386534994	12.7651682132096	103.860486286645	129.264963381445	36.208072528655	20.7943779759762	19.9629970940423	16.1978770253245	20.6567742427959	62.6528727916654	0.225807723447102	5.31383662542045	0.945502221334773	2.76390121802923	7.57529001669273	209.827209508493	16.7961514457212	0.0686416125243877	38.0939846239487	0.0677746315526909	12.3304302681833	1.14807755974583	27.2074026855976	62.9895529171879	14.7546566182618	57.2627855496059	21.5873666878247	53.545229202233	222.17762537453	17.0399916830509	103.185462537361
TCGA-KQ-A41O	0.0601464470738044	0.0409678913497768	24.1315039420235	5.98581927258657	0.0161091772063778	22.5582167744904	5.64006097395459	3.13354814746136	38.9709181046469	95.3000799112112	27.3439842433681	1.15283210729836	286.606898414678	147.088628748092	3.91048225202337	0.0692690856346534	179.104008302376	17.0782741446413	87.1568021115596	7.95930288400699	195.225747872126	107.916816202182	59.0602517664061	29.0859467291623	15.6970223497193	21.7280097396286	17.5690229497777	33.0889494332641	0.241735810212328	3.80638499399851	0.994252791318001	1.49135040690913	4.50074046495847	249.771010620286	15.4303473230535	0.0815536386035169	30.0292097124863	0.149443221142958	15.4863758071409	0.363193037567558	8.20534863144956	51.4221445645401	10.7110995571826	77.3666128069162	22.5704721994518	79.076332729725	89.658288539835	12.2596913017984	88.6453947466181
TCGA-YF-AA3M	0.104172228410825	0.033654693178361	16.479040414344	10.9200339711006	0.00865072172467646	31.8338112469501	5.04240753659771	4.95260314308488	61.038172316904	85.3730847074517	27.976419234062	1.84381432702206	307.177676179444	96.927654133229	7.54707968606638	0.0718157781740504	135.125038433465	18.837624557436	146.219886431971	10.6880558835754	626.049136651744	134.926401091621	73.9679245369671	16.4294814629349	4.7007873232658	19.9663591171632	58.6845685498638	73.3901201367731	0.288027357114141	6.10108986789811	0.98446518349893	2.71197562130724	4.73279642188221	117.461513974771	6.46323356372074	0.0406468153168835	33.3881655207454	0.166280139687743	18.6878743809162	1.02661985746884	18.8637469460695	65.7424310208479	7.68885785768567	67.7990871642759	19.9540403840721	59.1473197778913	188.223108289147	12.7314554740982	112.277295957701
TCGA-ZF-AA4N	0.0551085971458931	0.00848438665886495	8.76142680120686	4.72384949151899	0.00435785555830839	27.9340873077782	6.79016101933972	5.11987790876987	40.5893768280919	65.7062535779653	11.7846634231531	0.394623375209572	156.00169022235	46.8461460679946	10.7758598676087	0.0218541357467532	33.9836995715195	9.6038728381801	110.118468366637	4.45871181633689	146.025487315755	134.100013852018	67.1636403842546	16.2361924689116	3.29735330258776	8.43228012059355	21.2577576743971	30.9071488043764	0.0957193844100243	2.53821011855761	0.745625717342321	1.43973371519172	3.07831402271797	88.1970036787339	3.02561266108463	0.0160806916463427	17.8911442249978	0.0904949369233407	10.9999217510646	0.448328516805437	8.3465921615897	36.7422697012851	4.38359562087947	87.7151527624557	7.4035371682231	59.0577437089785	245.710289502584	14.5260106628879	53.4156656335368
TCGA-G2-A2EC	0.122592926634401	0.0449957041074666	48.6862846844988	5.21200491979056	0.0188483015566861	25.8095995617801	8.83032506495931	5.18826464780497	44.4571014030011	89.739473869692	31.4542828679899	1.59031971429022	167.88384808175	82.8394401212844	6.20004626174905	0.0372374421268617	54.9075735388291	12.4940524687417	75.9236672526114	12.2072337362718	36.2015000866093	118.744980001627	44.820783697563	23.5519720831996	9.55430278333866	12.7285951359446	14.8042354975439	32.2545835075938	0.120130882748439	3.85926297474361	0.810930799543944	1.85839717021144	3.81663999104211	257.796664967753	2.19040503320603	0.138087616335327	44.5174004904073	0.155800165020319	17.4064009570584	1.60239345391405	19.216000829803	61.6042444296151	6.9618823570609	88.3464707272483	26.1765023067505	60.6552002734441	111.147682705366	13.6688246399737	91.1614541634528
TCGA-CF-A5U8	0.0530719995019399	0.0169206518708613	32.5016537984635	2.30731162775018	0.00983270203523945	21.9883896207911	10.2409397739841	5.96469075443974	36.0811326921473	94.2961233707103	26.757092264079	1.03136622157812	221.6513437649	113.489843678374	5.4536390128054	0.0541010301369325	110.203253980079	16.5107900314789	101.312137895423	5.65519253099733	58.058174694953	113.177625598631	61.5887106397712	30.1444996444917	8.32856671598885	15.6220421047449	14.2031200593236	13.6803525700826	0.0918947947218761	3.08360284315819	0.930727378067363	0.682955790139475	4.0839881517823	83.0255655390522	7.67466977311483	0.0453383694171064	33.6360555368345	0.0675422284297583	12.5493972320578	1.34180429643006	9.43073548260814	28.8236268946551	7.2828526784219	75.6282840435223	22.3036214981758	58.6853083340286	95.3180672910373	13.1454107084617	56.8457198152364
TCGA-UY-A8OD	0.198945870604293	0.132598445912812	64.4242460815801	14.0409081163482	0.0396440516789286	49.551764839254	12.5101235802439	3.89992330274765	43.7820080075129	97.1254471107113	25.6517105362626	2.13347124321146	178.442831323152	92.1322993590437	5.5512938055705	0.0472142738491977	99.3683071083249	13.9311245258466	76.7830488045483	32.505050808685	78.9981456759623	189.744538448464	93.0110965708388	30.6903536512424	24.016109372737	21.7363422621979	13.6475539544728	43.2692006624748	0.203544842261842	3.23243678984499	0.71917276599774	4.49969062862657	6.96155780749777	438.411430963361	6.68871993928221	0.322633034140742	50.7536327381661	0.191008527104215	21.2034921904298	2.00812791689137	27.1651476051418	91.0707259581318	12.9023148048638	100.702671851337	29.3411504190581	47.2778269138404	54.3228230253762	24.3108163404062	91.5087483389155
TCGA-4Z-AA7R	0.0732111844790911	0.00925589129882921	16.2141902629051	3.00702327117495	0.00669702556544203	25.9769055516682	2.6955932645386	2.47222647780587	19.2633335260872	65.5101519174785	18.7786782794927	0.4858087148351	259.594061972967	106.734624618322	3.5307319908117	0.0249872155705126	64.5933855762787	14.9373519256766	93.1081575756639	2.99361787998606	91.1273207711681	95.1288302065159	25.0212006812647	17.1933270399731	5.75067264177859	14.9531750981174	12.8424177484495	24.9170935241283	0.207130654092364	3.16543319134308	0.890487205856435	2.20239026022446	4.7165656782049	139.806101312631	4.6275957148152	0.0281162690809857	17.5157071120325	0.101076847076521	13.7904616600876	0.368262937800468	10.7054065231813	26.450390487147	11.7928879230269	55.9210490701968	9.06447042213911	63.4743982086197	75.2998876498634	14.6876912215803	45.2927237910777
TCGA-FD-A3B4	0.0563941398931687	0.0229827752497687	12.9404018794558	4.43803337627807	0.00766493037372901	17.4927788962966	6.39189460512331	5.97151986086941	58.9105884223783	53.995885596242	19.3832322885418	0.749374084246489	143.189843521605	55.9629970111857	6.21004890090966	0.0213111553101532	71.5563226081404	11.8101605476185	117.553924486524	9.44126622361461	152.163605971687	75.6858338473332	60.3582662269457	14.0954982002627	2.07606930832888	13.0626424965258	25.7064650229459	76.5308248652597	0.301668854284994	4.40897705876293	0.764176938847403	1.46125972096531	2.26375796869792	103.987038510144	1.08971387557248	0.0594920686079683	17.4888342715745	0.129657057148163	23.4468361255433	1.53812050953815	9.6242353971791	49.539594904203	5.45504912086199	80.3924975474137	13.414558487824	46.2041821324964	139.777664759885	9.29244584220129	52.0220205848995
TCGA-FJ-A3Z7	0.0679493514928274	0.128262647284837	25.7671241772522	8.23811993174713	0.0328450933951057	39.7597104201919	3.99911302218684	2.86883073197864	36.6015982276651	73.4752445327937	25.3789738551962	2.0754840202052	156.263746938864	87.5735410401169	9.48081851918406	0.0552378432036632	94.3438924634886	12.1935005443657	59.352173042322	15.007710360804	53.3057666158176	144.305708674259	141.948820421645	22.9739991525853	9.55849852415457	11.4945706681344	28.7781864099504	85.4216643367657	0.25445138480953	6.91482091899631	0.843217593565216	1.64072420075636	2.38163652953264	517.038346525386	10.4334419423775	0.352170202709692	26.9569455994166	0.334709682301295	19.8874912192783	0.506181177916092	8.53679984593372	41.2074384617721	18.1208983371251	106.503116159668	20.5396775712008	71.1099634992532	38.6144558255629	16.9306258833296	41.7863880196695
TCGA-G2-A2EJ	0.0495953336224462	0.0113153308858575	10.7900818767648	3.57777081830532	0.0042419256679809	6.3882308263889	9.37313471028978	4.06318206093712	57.5648095062446	79.7459927966529	34.5506562356747	0.479487898151297	169.552411767651	53.0272810972994	1.83105913591718	0.0285016389331489	59.4004700772264	14.2465311343106	151.234380178564	4.10198074630938	154.871344705873	52.1263057996872	56.4700084579879	22.8710002834775	1.48389782305464	23.7316790400886	25.4659673214385	60.5952942528445	0.262016310751943	3.24037612321846	0.977412677297518	0.386999192965874	1.828487285222	26.0358909562516	1.20980576554113	0.021195327484991	14.0908558672233	0.127279193529811	17.3768704009297	1.76325630406237	10.4065481004936	38.7698375224213	6.10752109877585	56.7743064698512	30.4248389687265	74.352930109148	67.227241403814	5.21349142485956	52.8022612599029
TCGA-SY-A9G0	0.120072328481256	0.0268074865039936	43.4877078125719	8.4507980424058	0.0166095377808001	45.5334766627219	4.88707191003887	3.58154475122325	20.3062329740587	60.9370208136935	12.5970982445371	1.25072403278605	120.967423470935	51.3288388857616	10.3687421812275	0.021696558256539	69.0739761245867	8.43512201668813	58.6861298757514	9.88085183276504	28.3583234911856	101.115978523752	33.0654900806819	13.8982109177441	6.38124185470389	6.17300168041223	12.5779339468322	44.1080317559639	0.121008445702717	2.42566370153522	0.621110950581628	1.84053923142137	3.68457445227722	195.595273227774	2.92874057902378	0.0948338246799312	22.028227821376	0.0853650325970606	14.1185598449543	0.850278632192316	18.3586764864664	67.8841460879592	6.41052437074478	86.190685243865	9.7488033959697	40.780463824349	45.5670548684117	28.7862062009317	61.0602278004229
TCGA-G2-A2EK	0.253185121399267	0.111984683071864	83.0555084561662	9.68661197497543	0.0498170256779156	30.4836822331614	7.75997025720013	6.89331828603353	42.6780153210789	108.441087650291	24.4939971407821	2.84909143727474	174.367903712575	75.6656487084747	5.37550866181024	0.113069800908582	121.283543107058	13.5201039555808	62.6197890667037	21.4217790700454	113.133837828648	239.882644938602	69.0802380483061	18.7426488675852	23.3595252631049	14.3087769268814	17.90581112831	52.5008766665016	0.384829938208388	5.41550404251487	0.902901726177539	2.01473160550902	6.59831423317757	387.366302069023	10.8658427626021	0.321228495403593	42.5177293843487	0.22052080478393	18.6625225923469	1.6044347911559	36.3578022871023	53.5084455714589	10.7129548776103	86.4097786714153	25.9157935250306	44.0030674965875	105.763040213645	14.9744988440137	86.6899862156504
TCGA-FD-A5BX	0.0195454985672254	0.00882343451982628	7.06450094218386	0.955319808581437	0.00486868674695331	71.1605478032379	5.56102227931731	3.34873184328482	19.4748133606446	34.4869340291653	12.4930122476683	0.400350179944178	136.735950633577	42.0921933697116	16.0763105602506	0.0105102488718471	18.7098116518849	8.28181210708948	90.5839398436564	7.14061795928238	6.7532245011599	63.4309161609699	49.5766304311857	20.5026146269642	2.41554837595543	7.45020188458253	19.1267340607948	7.04702997899374	0.0701428902287737	3.75074607193976	0.536904148117076	0.271488232844897	1.96282586271734	21.5495672027284	1.74993562421063	0.0388669496137889	16.5655188809131	0.0662811944246944	9.30805839944246	1.26682918555164	2.66136010581741	13.8277848160464	4.32911886285365	69.1281425462077	11.5084867876428	39.0635650176537	53.6531322673508	31.7839941773506	21.5376650218675
TCGA-XF-AAN4	0.0432094219613919	0.0158517434400728	17.9316999262466	4.11932249997687	0.0117121721236581	70.8514536300467	6.52176097073586	3.91911495444622	23.4905831024677	45.2935277185064	12.5414040263607	0.906200770653738	97.2426043404437	54.6125502764678	20.0250270688814	0.020044307905739	56.6811494984904	8.51117480185046	67.9115355554351	7.41937479721636	22.014793914199	94.7680456700255	29.9608232667987	17.8851791949868	3.06940112953483	7.43401282772475	15.4872597181902	33.626579362807	0.117247775188333	2.57347667899201	0.550562676916265	1.61301282707051	3.59342014412904	85.3316787215226	2.66517493100371	0.0805761923889131	19.3654855624797	0.0938627590909946	15.4032141407437	1.25324007051489	7.54809376947878	48.5611058011987	5.41166011113963	84.800107877317	10.6379368278226	46.8468115529159	36.8935656023429	35.1633104349677	38.0143643115554
TCGA-FD-A3SO	0.100228524006652	0.023174026135069	23.3167131952099	10.324472211402	0.0079923604782788	9.58391884380143	21.4796686990712	5.2078306228403	50.9729366965309	76.7009259399814	17.5192023023116	1.12609600768099	160.874216038128	53.2641588675605	3.60868241296207	0.0334307602487533	92.1343059247207	12.0620454187716	99.5481562259292	8.19521787799964	136.7444344727	106.000425156747	62.9033338829919	11.087670952803	4.77978941654795	12.8817375559887	32.5327996672891	72.9061544869455	0.568007415323723	4.42936553295828	0.80374465188564	1.6694102201127	3.28828427998208	92.6082447506248	4.5179507055601	0.0518085694089646	20.6405209203196	0.18566255981549	19.7929780134187	1.31890858380696	16.1094476129643	51.6942820773577	4.51528837554204	92.1988672673046	15.2329478852656	53.1371956910228	123.506985730785	7.04250829535236	83.1715013728939
TCGA-FD-A6TA	0.102884013487725	0.0175935909949353	22.532953998735	3.81777514570875	0.00947215251768883	23.6370672711736	9.27454375486161	3.77354780538149	31.9907844601759	63.7357696062016	23.6376960040977	1.36935579551843	142.346749306684	63.2670399105074	4.65120123772692	0.0429158108283815	62.7393838203559	12.3428914268588	69.0385095809936	7.50718423662166	73.4471690990926	100.082654707546	36.5133114524808	15.8571724054035	4.70170724315503	13.0487713044986	14.8357950862917	21.3575792247107	0.165716971669388	3.80045977319803	0.739066600412566	1.39674221659516	4.45544681184569	147.390381847403	5.23661717552046	0.0469212365038146	27.0026739249391	0.108775441948522	13.6574051421116	1.5083818585826	13.6945465400832	54.0203257964793	8.46015093188824	88.0598317087128	21.0491446017793	34.2524031352571	74.8453502920816	14.1003175094502	76.0088017368452
TCGA-FD-A3SS	0.649393696477348	0.176590858389439	87.1874116587357	50.1800576566573	0.0281492372066211	26.423055413863	8.65641960747015	6.14237417292307	54.1228017898312	139.81384398039	25.8715295758557	2.11625787244536	291.84577629143	88.4657120893095	11.1101777189223	0.093308333941627	213.325645247585	13.9826893534727	97.9854299179979	19.0768769427679	745.861643403047	321.669611706359	92.5197134245292	10.727519130517	26.9755747622623	14.0040164790223	35.3361681418898	276.911216211118	0.966091550272717	7.85958976873103	0.85356808433826	7.81021535952221	8.5921282825733	621.20952788984	9.68618936484322	0.242259743716556	45.9565616343136	0.28772100306986	34.0846855939198	0.65987372757069	58.3790096212908	258.7785456607	12.668444901992	92.3744594964102	19.2430347240676	57.492688480928	169.454462567143	12.2370112998958	230.381713009792
TCGA-FD-A43P	0.0417256400822519	0.0155307126934233	10.9082672550011	4.41916087996387	0.0100784247534404	29.385269113408	1.46983186501509	2.83997611081964	24.0015531490685	52.3115296066596	15.7447746536196	0.862154438464513	163.015298851652	88.2881030138748	5.03955960474705	0.0452510717683155	42.6410081753008	14.8219526085776	73.4799164618521	3.66547564829809	120.764519663181	75.8246281915297	24.6425663761508	12.035113583281	3.84365935469797	15.1100900773359	7.68085879265053	37.9194012999381	0.157309610959754	2.31146151901198	0.710178703734919	3.35243996903808	3.65710208615914	50.7383518545932	6.51881235344187	0.0299457444643297	13.2951129231507	0.0564682200379594	8.27952258112872	1.47540122008646	6.69043441718875	18.5591320772917	8.24116792100053	50.3557640693085	11.5101202779702	37.6234663208399	32.1892572804056	17.1193104361094	52.5329870226479
TCGA-BT-A3PK	0.103807977734118	0.0483335542315271	44.6360719899447	8.86987047419923	0.0149974221403856	29.5652698417194	24.5402062932824	6.18547290844653	86.0569731380281	105.842748310269	22.4968306901258	1.18659442095606	174.322618645641	57.296358911955	7.13916032774259	0.0544165379230479	75.842492326592	12.1190421400166	99.3702245842037	8.84851988634076	119.839895288847	92.0781860398378	130.672834179736	16.5065997631331	7.62229193245225	11.8209006774521	65.1242745423455	77.3757904869872	0.694043543284983	9.21513926494849	0.787756758187115	1.31802362581378	3.12793807825664	183.131765045556	5.62843359169793	0.233548059284544	35.1320774956077	0.311045303409483	26.5037492610186	1.28541774143153	14.6743802201258	76.6890548940406	10.84161756487	118.486948170561	17.2012248542643	54.1297996541384	139.390323908851	12.0454086196547	116.29475649548
TCGA-XF-A9T6	0.0810330311831117	0.0225594573956659	25.5644277767354	3.98136351626127	0.00839531777523946	21.34091942977	25.8094571532537	4.73304163887292	37.4979565335508	110.902328201541	29.1919773347522	0.676744363164868	267.198612597239	101.639997417479	8.62837904464924	0.0851436227237118	114.650501555798	19.5367738304833	189.471965414852	7.793398214639	444.424915149568	150.126460832738	150.045244047687	29.3740493255985	15.6636044407586	27.4621571780961	65.6783479369533	30.6120128766067	0.272068795628949	7.70895840859823	0.900943923239894	1.50664034708198	3.26844155092551	53.2880937894134	1.87374719417327	0.0536065776154836	47.8445970882726	0.211885648206353	27.586360806151	1.3757006537388	14.8266708007771	72.2634316517896	6.99706482141873	75.3984295575043	29.3162650547207	60.9226720518151	176.981109757235	12.6827515997341	125.889619130982
TCGA-FD-A5BV	0.177230943174526	0.0606636803425861	51.013459009379	8.79356580424837	0.0159068300278655	35.2990134869604	4.24290219963245	4.59550369981699	55.3618842568493	116.419449253629	33.7347207622573	1.34874563385998	250.451186194943	96.7866885407162	6.79499487517724	0.0846138510604517	132.503319924691	16.4653892843863	96.0736765610647	9.19026138312153	296.417939686584	185.18742359825	86.2292772242353	32.928910323475	13.9482322415955	19.8552695070368	28.7338400846207	45.6258528241527	0.197719935532709	5.00289643633394	0.96563086447895	2.08415882362909	4.32802210640144	400.745704319428	5.63083316000309	0.156199664646847	41.2554729433078	0.169294830795154	23.6070739778467	0.845658868509979	27.6662856383404	94.9403176659714	11.1288513324333	80.2379356855263	26.8328887072052	79.413106287355	153.919444846519	15.4444003200917	141.479338916334
TCGA-ZF-AA4U	0.0829516457387996	0.0121070432839572	31.1828071665981	3.40120204897177	0.00814531440327468	22.6030309045814	8.32108740507779	7.66359870890667	33.8806190200156	106.409254288186	22.8927007061345	0.871408326028679	224.474626385172	98.4188067374594	4.38849666720261	0.0496618546524919	130.656248721981	16.4355767309562	108.428843855688	5.44615621779059	149.717018118051	117.961404115992	42.6161833984979	19.6457240221235	5.47316886789436	19.267799548967	19.8961630832372	29.2079852676853	0.173952708949755	4.05744523255629	0.90325350655832	0.541182688289551	3.88975024756954	64.1797758616354	9.56801960251219	0.0347652404044825	25.8531820216606	0.0765760151170531	14.6458710388658	0.9632659432642	15.2225287159342	41.1179277589116	7.62603120094738	64.1606082703582	17.9552799913924	59.7239595070359	112.427027183564	11.2066291803982	64.3591447133996
TCGA-SY-A9G5	0.0462809571890032	0.0149364640855046	14.6082248829303	3.74101991736989	0.00827841446739338	33.179804913195	10.8362447921267	5.24730389935073	41.3374775662633	62.7515123479028	22.3848349115578	0.677569796893823	170.662658621596	71.8943885600555	7.82140520790922	0.0317463450253537	56.8832770013616	14.2496624431152	92.38918863374	6.2969868211747	65.1990778821102	94.9866722816792	55.9004393642397	16.8648310102188	4.02532748937875	21.1587548038818	40.323535272485	25.2380496014578	0.252901008128054	4.96173601727705	0.805325776547368	1.00545565183966	3.29438952205114	44.233814076204	2.12564806744811	0.0447986802045037	22.4908913746831	0.116574911622392	18.051604932551	2.93423884044435	6.72938945446736	37.0532030617917	7.02888411606866	91.5108824199262	22.1325118962631	37.6775945275607	68.3617970345524	17.4442915425345	58.9820047652554
TCGA-KQ-A41R	0.146776152167286	0.130416062326395	46.7206060769642	11.5786311776321	0.046694123232996	33.6165896135713	6.05729436261388	3.55217799510878	43.3279344711565	91.4426334888349	29.9247739119659	1.53622971146009	226.264964900798	111.617894806128	7.94075378769552	0.103490418589983	130.151155940464	16.8922986593897	71.4383233270854	12.8354732944357	92.2799345202557	183.033073068464	151.102050997688	32.0361194618478	19.725844473243	26.6112618053442	19.5553957611421	43.8194093068829	0.227640321370047	4.99213369953645	0.926111953317077	2.0713738492287	3.77443641894053	296.855548239817	23.1048808366119	0.323233590553814	32.7000245823629	0.166927235953896	14.506259952524	1.42930338144263	19.6762068316014	63.3960421967946	14.339546144548	81.8867681532788	36.6143290062011	46.4202361760313	112.2491828197	14.6763845880986	88.9519729057563
TCGA-GC-A6I1	0.0249921514583464	0.00799310361329579	5.80106371600547	1.29672935336421	0.00324134780118656	15.2080641463632	9.96720363699854	4.04510861647535	29.2993462935574	39.5934129022647	23.9851569205557	0.365082477700055	142.516295263842	51.6638457137678	5.79424655612576	0.0195325994695392	55.6573640846768	13.4195099581171	118.000240164946	4.79994756736691	52.7186643133598	44.101373310379	51.3734921546341	22.3750661086551	2.35071111141992	19.3886546079859	18.9137945668456	21.9855136589449	0.0854839769715792	2.81400876550949	0.704081336631441	0.37769672322883	1.75193706744661	23.6221866904778	0.9314038652827	0.0203915602564124	22.7870999773482	0.0672974909473999	11.2991886015188	2.47216762493825	3.5006170504235	14.1704930930345	5.91779475723557	60.6209037102669	29.6236284121211	43.9370792604116	48.5493669781509	6.24349984972845	36.4112026418069
TCGA-GU-A764	0.0707223515652562	0.0365682711252828	20.5037300962783	12.5160037250708	0.0150085727999388	23.7507859060756	8.79785698674878	4.3269459157439	55.5125939763825	96.5323756673354	18.3863703994026	1.12502611417743	181.19422008203	60.8298216268727	6.04925091340103	0.0337310254092881	69.8573996119909	11.9514060784548	87.7880515824735	15.1196293765155	90.246379762572	87.0208742712003	117.073723960186	12.5898058532208	7.28569935599575	13.0660758411609	22.8444842079675	65.1989562490927	0.310062537515416	4.74749381976888	0.692546489878505	1.84072954386659	2.91440489337871	201.821023122562	3.45843930579416	0.108946932537026	37.4636914093731	0.181368272197089	25.155476151449	1.34297130537469	9.72274062626967	68.9525161509956	11.3732818647486	91.5433827102206	17.7601115433032	31.398764774237	86.3898738845603	10.7500078273684	92.7602303903522
TCGA-G2-A2EF	0.0215497195791432	0.00661632407636232	5.06738435716766	1.05400323596337	0.00514387413010101	26.1826340009119	3.30240639792878	2.9880365125824	28.7019242737116	37.8532888561012	20.8063047276046	0.276060068154987	151.736163525592	72.2172376718092	11.2404700518669	0.0139338666179255	35.1635053133175	12.0694087836772	134.523421844027	2.57192372636568	240.508337764957	79.2400287157231	35.29788990871	24.1929812484712	2.6240842863499	11.8644473996611	40.8150862364506	41.2976600152175	0.119257097712739	5.4756536068009	0.736033140452708	0.861214715607842	1.81901600223562	47.196765669097	0.485722370039124	0.0210779173716596	14.4989878863622	0.0507206399949131	9.57296409905689	0.805210864211294	2.69040550912475	27.6112944212038	4.550578688626	58.0059286497658	13.1041484351172	77.442818749078	45.8809511541309	14.9874400785699	39.2463125031407
TCGA-FT-A61P	0.0652727453088434	0.0745862129734172	28.2271355661968	8.22045183986178	0.0193915577451632	47.6711670218954	8.80920285104383	6.664893278078	80.2506590001572	72.0536006233724	21.7396110162725	1.0236104463984	178.17513491086	70.5055291069783	15.0922042240323	0.0600890079583933	95.773375751513	13.0801428741623	106.051968406401	10.4175314809927	83.8368576674593	176.827273664587	85.3554878165687	16.3862952263332	13.4491643753241	13.4799190541461	61.9038172953123	87.7746465159226	0.355061445513305	6.2377978185929	0.7358235485741	1.5343809719766	4.47460149546343	79.0898905637558	5.74267897873158	0.187892272234531	22.8896461040663	0.243919434207926	28.0396389318608	1.8291387305291	10.2380311352998	57.328775609606	6.56457854053609	141.82573522995	19.2139494725323	48.5243146654267	124.878872576791	20.570887952537	104.340740287367
TCGA-K4-AAQO	0.129109719653594	0.0352155284715049	41.9890327093917	8.53837087836941	0.0167941633872105	37.2218067768692	7.07174742194945	3.45264100027049	26.729836685726	59.9960546855336	18.2327942400338	1.78659637088903	146.149491150761	79.0523296554676	9.77926425724693	0.0444858700149032	103.98237567506	11.1004081111286	61.4044601069064	8.98627177738675	71.0895876617949	136.668392445443	35.2675077848549	17.847723249789	8.48540580402384	10.3158549052229	16.2864430899068	47.5777631978951	0.202811003838869	3.29476260991691	0.697908192753234	2.85163065386701	4.60988010813496	251.332833991974	6.16126693432978	0.119195016537942	27.9332250097444	0.103869355457949	13.244356795063	0.965663401619449	16.307814513578	68.7608370449969	8.69948149907102	79.8117511988835	17.7993850198294	54.1091008167559	65.2318974776433	20.7229997321575	77.4683465011552
TCGA-DK-AA6L	0.0693581282514495	0.0215269414785861	21.3987310629067	7.31269818646163	0.00530182557282897	14.0493324189148	4.63537151505451	5.24370176554428	41.2934755802463	79.7177445332229	16.7618284364865	0.719696393319347	221.237219928919	63.5510718997591	3.84995301073444	0.0399104382134821	82.9940671620932	13.5560628120696	96.4225200164813	8.47657847580046	473.403679546653	78.4213774685038	58.4482610098597	9.68861163630082	5.06966407153313	12.6151870065683	13.2854526356113	62.9944276437476	0.333301962557491	2.383546493209	0.811535017305508	1.02528549791616	5.0117075593289	73.3454217345026	3.23722736697712	0.0265740386587827	18.9362898554347	0.0591908398239018	14.0338707967883	1.62191529532003	12.5029869937764	69.8365949933579	6.1837501697293	67.5362751366483	15.3250422913074	27.546152882876	171.49801816215	7.86738509503973	134.255015046495
TCGA-K4-A6MB	0.46403788868908	0.0195670295534739	85.3141820150107	10.6901012723054	0.0123004690597279	21.2027833862575	8.92896646729735	4.65513298122102	45.1743690691185	80.6611782361657	20.160044179524	1.11133209941202	211.71069766235	89.2687728184006	5.55360253210112	0.0574249808490429	193.465477313165	13.7805407396551	76.7768884680302	6.54574155705172	177.392151160144	137.174819015057	62.1933674185962	14.0780805973553	10.6769336437796	12.9474463435623	22.7882025012129	53.6649952698822	0.390433612263995	4.51318879202329	0.907402001511059	2.92867323761922	5.07019959310641	179.333040397276	10.9040198990693	0.0663739246460588	25.3117080316769	0.12743176410244	13.3465638863335	0.840644362078107	57.3689665225583	107.563929005241	7.89552584903938	73.233576310326	15.6892854288628	43.5725119467264	172.499038560928	14.0619093418167	144.418501823754
TCGA-BT-A20P	0.0628339921331159	0.0285866434869815	40.0979264335209	5.1877281760264	0.0167085320399653	44.9442487596563	4.86472654309541	8.47643316807731	47.997458972824	156.339522072335	29.536629156689	2.15557007119739	286.726189863176	141.818787497543	10.8760846042762	0.100437013743528	128.436155599352	19.028258708589	118.252209418878	9.13952395207951	118.670610525679	149.716208012483	86.9871223003211	34.3606171527397	8.33578485487054	21.4459954938448	27.2149424366573	29.0102450353064	0.148490602913313	4.34897823433809	0.93865677437031	1.94163215934146	4.80466015292936	139.634363184212	9.99915329728581	0.130883971941783	32.2454109687501	0.110125975545441	16.0062051170585	1.43041717868227	14.8213425298165	38.8275969067591	10.8163191393174	88.4705441147506	20.3579453919211	65.6484647575242	143.216807744993	23.4373733921278	85.8763972703299
TCGA-FD-A3SJ	0.138325887213527	0.0160699595224805	31.0588820541709	3.43606797293299	0.0109159156031629	39.7619108177911	6.28279976425428	2.23660161213731	16.8858417409525	53.0261001129755	25.0440537906964	0.835582236420313	211.180870495467	116.39361823482	6.51241882381261	0.0359757440587354	86.2672875280207	16.5629401789705	85.6809118537221	4.76165604452476	133.578806701579	121.835109122616	30.0204042796148	24.2713687900977	4.07540433319923	20.257736818759	11.8293767332725	32.2263314777464	0.24653312243953	3.99767726445322	0.797247885339458	2.926395727691	5.46716482172189	87.2454071550391	5.74562457386242	0.0332963552113944	20.8090824946022	0.072268011591994	10.457914185759	1.01116772684179	17.499583646424	40.4691062506754	8.04958660111103	51.9215970222383	18.1136045116585	51.5537547233501	79.5089300697702	22.7596571747077	74.0920930382449
TCGA-G2-A3VY	0.46951601029075	0.0556536546271056	79.1489120171676	22.862424016982	0.0263971777049378	29.5848080877024	2.99006518584498	3.5870316605453	31.068426605364	127.190310056991	30.626992477784	2.23007162262126	290.320999412415	145.956820974258	6.39182070030869	0.15232035017445	134.300142849322	17.4819874877154	71.4928585312457	6.64476949123814	339.569213112481	214.163334868487	47.1217081720727	19.3364262259208	28.2635513857854	16.0484844272662	13.6143079606523	81.2066821582072	0.330100666464811	4.14640247102922	0.970151271238902	4.49115692819251	9.79727556872596	406.631972136525	17.8259845080808	0.0608286560680003	34.1462960969928	0.0815793164732643	13.3495906195902	0.94748202263455	63.9784283429453	97.8389211777797	13.960552624542	64.7982327843619	18.0689418918465	74.892558051033	242.045757246854	19.1103855423024	204.319330422829
TCGA-GC-A3WC	0.0466503371377068	0.00978918566514262	8.35771523320256	2.42154605351291	0.00532041284487947	8.05403468343365	2.28798789651409	3.85761763882229	18.9804895957829	29.8457641426996	12.093428706641	0.489567820729145	96.0828099929251	43.6314006278946	1.86046598154417	0.027520353704827	32.1175080874071	11.2431332563555	78.8667593327186	4.24685946151673	51.3291079680025	94.718304103557	36.8900435292312	9.72087376761421	0.923672232669909	9.72918451036858	7.48619629425677	22.1686650090624	0.115242021822478	2.01313086546982	0.714688146802395	0.805266591441352	3.53972482216326	33.1210541896467	5.04275877384079	0.0202911703605533	10.1592353946378	0.0711837353469348	7.86079831297165	1.73841448583659	6.07719416867957	16.4175964455878	4.6353451855075	49.0752711107197	10.1942779040826	27.4646888384741	128.657687825428	4.16991304009463	23.3336242936663
TCGA-CU-A3QU	0.215273344632	0.0795046531571317	57.1639586688948	23.5016523411784	0.0251027476798116	33.676206378904	2.96274213477226	3.67487155621884	28.8168812821332	94.8293640912208	19.6207752580889	3.35978901984192	260.460748819649	94.4138836170269	9.17758851595821	0.197483062121127	175.068662285153	15.3843488565063	83.6754605944809	8.36378699970046	252.780184783057	230.508891696388	88.5827297153823	13.5941897521356	21.7521464808637	11.2182779573443	15.3805511331692	69.7207532709334	0.512929303296303	6.50288843491054	0.851242724751128	4.16439508950222	8.8300728403623	190.925105732387	35.3995994085827	0.0659449125223619	17.3878057679083	0.118639681938149	15.4662589847855	1.0152748488233	36.959768428495	73.4833292861551	15.9194169493186	62.3931695193644	13.0340538383055	41.7247642750592	112.937138288069	17.2077960803188	141.162699523386
TCGA-FD-A3SP	0.0762105861092405	0.00883151142288457	13.6442178410198	3.99742779468579	0.00534747776162984	32.0741562264006	4.02886669621893	4.43082439721691	30.4727842211729	45.8560062928558	13.7310254170803	0.614235404386086	120.877198715304	47.2186125171961	9.94927310637276	0.0090667409797592	29.3619042733612	9.06758509348006	74.1018515950077	5.25749212741519	35.1195464680057	81.6424779310345	29.6213333712183	10.9413303097738	2.12173657502848	8.3393780258749	23.9757084583712	31.6404073854364	0.152271996013512	3.37122546707827	0.606894022771703	2.15727873007392	2.85550834883443	69.8321516982249	0.427715677463053	0.0316268329732043	23.6283441923297	0.121954443775112	15.4732557069011	1.02539155058577	9.70777610766734	40.0023984832613	4.77798720013309	98.6833310556179	10.6942028240639	44.8024995272618	44.2801848509378	17.5324872519287	44.0747387785214
TCGA-GC-A3RB	0.150825545543578	0.0070073557986566	14.5813236083477	3.46879729477962	0.00376892363627107	16.6704637918948	4.04368646317453	2.73844474694618	35.9884973552531	48.9474387480306	17.94406559426	0.385951171295795	254.231863559371	96.5424345412381	3.0491185761969	0.0338548022716596	64.2227016765529	17.0506290116618	119.190904984248	2.45388886993557	229.970894688488	119.289472784335	22.3781277868445	15.0281941611081	6.71764102850476	18.9842998496827	21.9372780082537	25.422403568372	0.186792888255821	3.32118227606819	1.05647300017939	1.40563343482571	4.60829305961115	54.0019369554777	11.6468214442131	0.00944252135899146	13.0298118080761	0.094232796097133	7.17740074027895	0.718635662921435	20.3019316468541	40.4032824493277	4.99377077016573	57.4003590435416	12.8147295668118	54.6926475948109	209.023362247477	12.6429057853308	94.3654823166732
TCGA-GU-AATQ	0.0739091477424599	0.0107782394719931	22.9555328606282	2.40271339170056	0.00578071732269156	17.6498779724894	9.97623281144185	4.87514860761455	38.9697489710125	70.3208590101497	27.8911949109646	0.554772437522584	230.586196183914	86.4187163374521	2.02275772807442	0.0321503793451665	75.5038114851211	17.1810315719287	123.699211440801	7.06656821832675	164.226237678795	74.6117076448211	58.5415650306809	21.1517733913912	3.57332623929225	24.8073173963074	18.2770130366259	23.4800754939847	0.158614152124305	2.07217773790997	0.929926828538009	1.70106196966603	5.44097011486283	49.8379282090276	2.76577369973574	0.0232637691845267	20.2414533407773	0.0846700496135947	11.5453155561476	1.22520711492088	9.80647865053033	33.0831058615831	6.83960721153488	65.4642528999972	21.4717263232504	54.1781198123318	248.215307089402	9.25482858608999	54.2544566956866
TCGA-GC-A6I3	0.0284127454550184	0.0158709878682684	10.3992443097959	3.5030357074756	0.00865807386022215	18.3512540722648	2.1207507902696	2.88876956555944	26.68545561715	61.9593772495574	17.9148131973706	0.638740201743304	199.686465322134	106.788371307726	4.37214659717783	0.036453845049888	59.0552418173689	18.2058130015336	93.8923789776945	6.15584805001244	83.4022487675734	79.0402462352666	53.4537690170413	24.0475711157844	3.7886820809052	26.5749689541495	9.33077490500945	17.6043281790766	0.0851167463471102	2.30298737437963	0.713518116346275	1.65684234776512	3.14965786022521	62.5383578011437	5.49817820943362	0.0294478970119851	24.0736515615299	0.0400621642554159	6.95530380579161	2.46358026821389	3.41639577017475	15.5051930363435	8.04348064076702	63.7387206833497	21.0238844196498	35.2089361438695	51.6328671406905	9.84623615449572	64.2774525609078
TCGA-GC-A3RD	0.135275135459443	0.0216898056569355	30.1950414046584	6.48543647122763	0.00911362963365292	14.8584042541052	7.42661216552791	3.89226821153136	32.3462237596555	78.1273309388062	29.3317771974726	0.822737212987088	244.615302816173	103.966864287296	3.6688176551058	0.0529296876261001	91.5009266718854	17.7757691872491	100.421400196356	4.7101385116017	215.19221778625	83.9717425319927	36.6386051790793	23.4119231813503	5.86518913035553	20.4846216952373	17.4292862367772	52.8494663023692	0.24694598689016	3.98523649233921	0.925711821648876	1.53117546788232	3.68613664258079	90.806842130884	4.24630079822448	0.0371487709378478	24.8669293779125	0.0910027038127482	12.3557601088878	1.30709211923749	20.7616809141122	52.2975532314599	7.21382428188741	68.5885897679581	24.7536434838247	57.827265302753	96.5872299597738	8.49968241689076	120.177246656086
TCGA-GD-A3OQ	0.135674377446087	0.0153284164776162	44.3898248644611	5.37663620763145	0.0062418300799079	23.4732146231643	11.5494884093494	6.71007273721916	58.8898710139464	81.8346278527124	24.2775750283377	1.2165938705789	227.193443476076	62.4439482772499	3.2965464545102	0.0274003304979409	75.1641159992137	12.8659433798524	113.454256683711	6.8356464600031	126.257551644591	124.226642329437	77.4868797253988	14.4563382764888	3.94010179689163	14.6488004837911	32.3531019801835	37.3459843662571	0.176569005348794	3.84831166667169	0.969899531691887	0.562571992878081	5.06756642136183	101.775855164154	2.59699811262097	0.0363067810812445	23.5414792113633	0.143139294297326	18.1377132252461	1.19140382395205	22.7970227930704	54.8243357695384	5.72402003797245	99.9347554656825	18.4705282802628	55.142170560881	213.373916259659	10.7110059853305	108.886318287035
TCGA-CF-A47T	0.0862884953493583	0.013358903440035	27.9978835771247	3.0748871101398	0.00647748469827419	17.5799395174666	10.4149377061082	3.27471291672137	29.3663157478139	79.5149254779768	23.592870211827	0.828017683817415	260.267896030184	101.055402548681	3.81655412208218	0.0369435016249642	81.3780791098442	16.7975131199861	112.335548906093	5.52455423965123	95.0671429534714	143.975600267529	57.7633177761236	30.0581546630961	5.28464137745539	25.7577030365258	14.4096729773399	11.2845299070644	0.0779071245124998	3.42238986062726	0.959883829746306	0.56686901917529	4.09938876819644	80.4035872614929	6.04326396559925	0.0311005078618428	30.9879319769136	0.109284437701486	11.254181041432	0.899024737796785	12.2044382082393	26.240389355351	5.64770685698451	60.8427840178913	21.1516711923965	59.857597694588	94.3006710776276	10.8276488589091	75.2303408135041
TCGA-ZF-AA52	0.115425454765225	0.0327308929232683	44.0649630888171	10.8981399062123	0.0155834008091883	41.8619311467031	5.49572079508649	5.24818979705804	30.3285342958733	80.2780389986376	19.9374310473962	1.16620444551793	167.829798383834	67.556926448721	9.23460526250356	0.0260786595666077	80.783041415079	12.163672806351	77.3097350548989	13.8417362572829	128.624535067762	120.727373486793	87.3723099825361	13.0198757718948	12.3187101370147	12.3854671380684	19.8138008087157	49.3003958939681	0.237661766720395	3.42225529583156	0.650322634766033	2.949771626236	4.78348083856419	153.554310845844	3.76690432053744	0.126395140133595	34.5162697649695	0.158839602877601	21.1775542673089	1.58185715538184	14.6315994105908	67.8791176809801	9.39168997555715	101.229365310339	17.2319349309291	36.9042742150682	55.9762522186858	17.3117682748716	99.0076309467796
TCGA-XF-A8HG	0.262224400895554	0.187409971504994	52.7049598204114	8.71569736912377	0.0550980073770247	13.6472832288189	4.05999919383274	2.71963364945395	31.4299688388081	154.257272820243	34.4795623904186	2.00050157537348	219.281721990954	125.833693463912	4.30024432946875	0.197534370310508	221.84289237576	18.0297134713404	73.2103519270579	11.8168873266026	86.2248497848945	190.333113640935	87.7305753065082	32.5406939501019	23.8761029110776	25.3113074003624	19.5022762310044	67.0057008524929	0.491125604135963	9.15031462519149	1.00214947770761	1.6418894203592	4.05610929646478	387.20248756228	24.5670736337411	0.260153220216682	35.7296204246872	0.202541984413609	11.8987532668864	0.778553527800228	38.4696415984555	41.5669583959451	17.708498978592	85.831315530103	42.9712957836534	82.2362072486883	60.4386100102243	7.88236187358551	125.523289507153
TCGA-FD-A3B7	0.0854941494485407	0.0185223566743766	11.2014832875245	5.44960941638681	0.0102542510156973	21.1471024578544	14.8002930469156	3.73267404889138	34.9769330729067	53.0852734509789	15.0061836915527	0.589054543740897	122.59382067662	41.8967351113615	6.74044900762618	0.0210948598012017	30.8281517615122	9.7496952760027	87.5624463266435	6.52688748867168	58.1359820030833	88.3344061734133	29.5739770764739	14.4977824761182	3.1705355840974	12.0260240196747	15.2770745807484	49.4606446244826	0.179818050646179	5.05900238563159	0.663964161022749	1.04910331214006	2.22842777353287	108.766283813021	1.21404130822914	0.0713865548686605	19.4105189364695	0.150480823414108	16.50652488759	1.45892912911999	9.53352869418723	45.511111419106	5.23528956497724	83.9617165098748	14.6914753924387	47.615605258027	47.7972044907686	11.8178246604465	48.1788108162495
TCGA-DK-A3IL	0.153252836378951	0.0762395865524965	43.1933960935589	15.8308437519783	0.0215508844835357	21.3164484695124	6.80470271645138	3.62793335654348	46.0254996532285	104.847782950299	26.7903930452808	1.78117311455452	283.688283045726	117.150858503351	5.27236381548654	0.0782827909378632	111.002784132945	16.3703235190271	90.3148854025333	16.1605018120005	242.743514814926	237.531383449969	80.9481540956428	19.5979572544804	20.8921445877083	19.5913369802241	18.0745092010445	60.9281493460363	0.276261964724305	4.53760128438965	0.92278264427821	3.03522848001209	6.32722892161051	372.761072318483	9.35143664793533	0.150207578737836	49.8614983822914	0.192070315247164	20.3682769500653	1.36992703431172	20.2854441485007	74.7714699975874	9.45483407465791	72.0116555038291	24.8184271359005	53.0926912012611	82.8723514912278	13.5972096932558	140.041951475538
TCGA-E7-A6ME	0.0411404249921028	0.0360515995357751	13.0937084106008	4.70361514953329	0.0251544456203876	33.3114461417276	1.0852677518312	2.62302958516516	26.609318598948	32.2491585358323	17.7539040189864	1.1945862587346	219.539971646614	121.857673236602	7.91815077380775	0.110769516199371	113.715931166395	16.8766953723475	87.5654491271305	4.29910633419927	164.768018386191	111.418327493648	37.5105014328895	19.4869455754175	8.21667451700081	10.4943741164212	16.7148123904149	52.1575614632802	0.237935847409153	4.54328846217106	0.757295359405011	5.24940735502234	6.61212293653222	154.203041452383	27.9392030051699	0.0998677764108552	23.1466619898466	0.0942683482257447	9.22055405186102	1.58752207158475	5.1302171601311	29.0813518618714	9.09621289678256	75.6750973658563	9.09048567035794	32.270831307888	51.9976732134742	19.7139287313585	53.2019282149119
TCGA-GD-A2C5	0.165372929573316	0.0286113430813528	42.9888132472377	9.67298387689457	0.0118339740867458	25.4887764964388	6.68041554379383	4.418811354387	34.0659899112629	69.2483791805984	19.0659874720391	1.45004091224012	205.549993393737	64.0425342427105	5.80024448118275	0.0413558298116263	124.29742834231	11.5027209245296	76.9705792276356	11.3217825795872	185.33610687428	155.14403166245	49.1138683385956	17.5396101137768	9.07798458293157	12.5698644091939	17.3783611642081	47.6395161418254	0.208097638362629	4.17153707385285	0.815454256647593	1.65802830144587	5.65951365943638	303.644162278082	5.49886625105541	0.062933465058164	35.5154443080537	0.0958878793200926	20.6031750478808	0.877616338791245	21.9995429302013	71.7457464848896	8.6357330870486	76.3632049323846	16.8607300720503	41.3584143121403	110.781073439592	15.961077003043	94.0717148219519
TCGA-DK-AA6X	0.124501522350481	0.0596434490466789	27.3110536738467	7.41502882314986	0.0271782533449401	31.3215386193539	4.41251181328008	7.46294623063055	49.3314517581461	105.020454684473	17.7303531459831	2.39254987626862	158.247643300674	69.7886152737434	5.44764416036039	0.116406230720872	117.248528935647	13.5431224780205	68.6951112761389	16.9440045892689	175.238785976293	191.962498478738	65.0523961789439	14.5129295221449	20.2066589202359	11.6348705777209	27.7042880183142	68.3602804861701	0.32520002369697	5.04860596514588	0.829575151170257	4.21790824674762	7.95936775370701	367.334764249519	9.39559636996944	0.174226296895644	37.8425312520108	0.113126029488859	12.9526235481834	1.51930304039631	17.6577872022732	79.9422576896171	15.2749574277716	78.9574974643871	15.2060752723661	37.7222205218378	261.046320585734	14.9397985431645	105.187055487322
TCGA-UY-A9PD	0.168135850193363	0.0179712937887823	24.8612168650574	5.37068319894668	0.00948693252637094	30.084153418704	11.6154086013319	3.08690960851137	24.9304024749388	57.9027899086919	20.5708817107494	1.10251338046845	196.181943615942	81.8982810301722	9.07849257136724	0.0455699147149567	84.9942572914535	13.0602829499564	72.9036094315595	5.21635160180529	95.4001400230028	133.863477854897	35.7886043974336	18.3070029020923	13.8567804662587	13.9305709408562	18.8630692616391	27.2007196296457	0.156168817719826	3.58647911347666	0.786932426968464	5.60024991016519	3.80445630448239	118.848735845822	6.35515184395837	0.0276765861107071	29.669064188092	0.0792799728709042	9.82414803430999	0.647338507339049	19.2580567628217	49.0988719829094	9.8577365361823	61.9312386432385	17.1855890609649	44.9485538170553	61.0759664040778	16.1452375092023	99.2948643401109
TCGA-DK-A3IM	0.0852010236783866	0.0100185862866428	14.9385088560708	5.94081329508332	0.00493095233535609	7.9449825716174	22.9063153352885	2.87436400901793	52.0637725646677	84.4707869665318	21.5116078894308	0.697555150619688	220.031834196254	95.8895243723114	2.11485405716504	0.053589856604199	110.200157919608	16.7143028788528	138.439981927307	3.06156636129705	502.542879615221	81.8711108019789	90.2933258142248	22.7686551072099	3.49731119099985	21.4317905330206	30.8405687822261	72.376144410544	0.553723792130659	4.75985533294854	0.96189011958377	1.0848356183175	2.64535845263163	121.668478378255	2.34138943462781	0.023781523302427	19.6904854288257	0.291382650954761	16.4500394426239	0.515660561067243	12.5558366751627	37.8163586534117	7.24285370174477	82.4084103745308	13.9566061977817	84.7420867285737	123.878479166474	6.25243823080322	85.9190850836591
TCGA-BT-A42F	0.0408578096606603	0.0192419945490301	10.4984946306315	7.14261762530157	0.00741440510142069	12.1164728646403	17.3295759368791	3.94839029205848	30.6819730147667	87.4899772196031	18.2065641256891	0.699074576351265	153.269727329445	47.4922766524365	4.38847013990469	0.0488209877895088	93.1168043223222	12.4341138272802	84.5678821172772	8.4493073785808	77.3717196007099	69.7300187428377	99.896743916517	16.8447216925823	5.54806483213047	15.0442404882922	25.3843434326774	43.8776417092277	0.269243201519723	5.34456454099134	0.713728541126224	0.668759175645847	2.33149218977497	64.3294264476518	10.1918131054814	0.0771534292993821	26.3778185417667	0.127285084952003	11.5439194353459	2.38104445692636	6.44973750339562	26.9199861626355	7.36344680735554	62.3907518412067	28.9030181812996	35.860709155713	61.9967884247537	6.31724457178817	72.6290665927282
TCGA-FD-A3SL	0.284060442197605	0.125712763565913	100.812350740649	30.4314774261899	0.0289872365511788	59.3424309001197	5.65948123944619	4.92500233144895	40.1426222154187	104.616897668024	21.42221733796	2.37273707877439	156.55545877586	57.8493768352219	12.9054973806589	0.0379011675727015	110.417904066313	10.3327979012789	66.8183429510559	22.6539963029758	172.945658062602	245.911182220824	53.0341034802735	16.893674259131	22.4846499938735	9.77304350809285	15.7680155360613	101.288313636201	0.279138099730811	4.32879027853301	0.678155581520321	3.75923846770027	8.16297623556961	589.84359747403	5.48819980830467	0.304905111010681	47.918483706197	0.236578147150466	27.8595510150661	0.928435571311822	44.1827807704912	168.120042481637	9.9517822393831	146.572554240225	15.8533106222897	54.7237197308831	99.5379483541868	25.9983401430616	159.425407472481
TCGA-BT-A3PH	0.386820379907568	0.0295025939788431	65.7205175771974	13.8280951864368	0.0125348427381298	23.3262767061658	21.0985828529913	5.26078970738641	48.7423300780174	140.05943587655	31.2753387681373	2.70579892088271	248.503039302806	67.9031198241758	8.85465392674784	0.175474992704167	213.133298721307	14.92780198209	88.5524144068839	8.58049131961968	205.609274146481	155.090835004474	75.5575773859784	21.6175198049427	20.1435537742573	20.2643375288154	38.2410377131885	69.9232049253432	0.344307701474523	7.62936615046713	0.835333567109791	2.10814204415119	6.75038005240707	175.510639208591	21.0541423612288	0.11282934507096	49.4344324116591	0.161270411302934	16.2601258489384	1.69555376733052	53.7727784645933	91.1603653504388	11.2154883510646	64.7333737840574	39.7862569082106	61.2750159537062	134.694257401976	13.1166571159029	221.914699837269
TCGA-FD-A3SQ	0.200826287005103	0.0441391682043806	65.9388349548027	11.8283494419169	0.020268964764654	35.4169632433645	8.45668721762295	6.23971929461293	38.6471695219959	94.6380250578075	18.805027936581	2.18141622831289	160.100487293927	63.9014276981756	8.85509690969997	0.0467945346555941	60.8032845472296	11.7991335181449	75.390369876323	17.511510829064	41.4740917381103	137.226952312728	40.1604463398675	15.821668089332	11.9927410299175	10.9862982072343	20.1487418502715	41.9655467987186	0.18745898113633	3.92079852502958	0.768450176109867	1.86174109522872	5.11525477480288	198.551817701351	3.72752685413084	0.132334340775806	39.8248641660544	0.0884830346838708	16.9888437536409	2.24098356312283	33.4723395372726	74.9790585542947	7.00914013001147	87.6021551584128	19.8597936516611	38.9307333698058	99.3533737399341	23.9608617854341	87.7689446709919
TCGA-ZF-A9RF	0.0324961349584633	0.0134669265210481	8.10975741203138	1.87903822504454	0.00969984182313302	62.0998571005859	14.8408779038481	3.5962168974873	36.6530027018861	49.1093589887297	15.8316857010511	0.507400161976347	160.39159526694	78.6095583969866	18.266191351334	0.0438403686816881	74.4696420018334	13.696351370642	121.209054079913	5.01246063986956	158.009930918526	90.266673208478	46.1672998793583	23.5943873323589	6.12307281016485	11.6614363384213	31.485542723178	35.7877546443061	0.189290631246453	5.84024281309901	0.599250797326879	4.59807543515207	2.5524239398086	34.495088548337	1.52896894547968	0.0658623998113044	16.5514932370736	0.0781772674005692	15.0119174540511	0.894358256002946	6.26538910883296	24.8500015924089	5.84202657603754	68.253343705498	10.0900087186559	45.6245595248475	43.2050439313962	30.4149035071773	39.3025956550413
TCGA-DK-A1A3	0.222042988316338	0.0420839304150989	64.3673511741915	21.5125157001942	0.0182590983139469	39.4657258475694	7.10732455324546	3.58627529091142	54.6123597413526	77.7549503080118	27.5144036117046	3.37597511154384	175.096482725118	74.315247258922	7.45595631125728	0.0529185117567383	109.488563479059	13.2107270036104	66.1509667577719	14.1586878515833	190.294150463866	229.458841107506	98.7877324540857	22.9058574318286	22.1252684247988	11.590123031301	18.0362853807513	78.1397721428844	0.237655840564358	4.30571564938053	0.699198356270808	4.35651865664623	5.00950364390979	490.951082738684	10.4771717290817	0.131958774129364	43.915931507421	0.14809169660938	18.8579820487908	1.2440376954843	28.9532688795056	121.662631975557	9.93568599507034	139.762671006102	27.3110027206084	53.5086536692851	73.066670447197	17.7582826833321	162.418624844583
TCGA-BT-A2LA	0.0274100427513734	0.00404483190482112	5.17718461405647	1.15051595654339	0.00483782943514964	88.8160760865855	1.31944086466749	2.03951162788235	21.4838705800727	12.3663691203019	7.34091515243794	0.312321317319363	213.383518755204	112.964308328725	16.8812469879335	0.0389478420053329	64.904127081203	12.8247357125981	85.7628970031747	1.49204811879475	103.45369188837	42.1430475381135	23.325878189799	24.8207697215031	0.378208914750616	6.0071889707261	18.3226277259438	37.5759648492219	0.309463089778102	6.277203841282	0.689985479804718	8.14099909970516	2.89863818171766	92.5594528791329	41.1325384970105	0.0211050883517437	12.0027963120413	0.171185304922037	5.57066254577308	0.215506794978145	2.69863823930313	15.6924438110089	13.1391126714688	20.7729591153355	2.39043117125844	50.9254379688061	23.1859598621156	35.2737911273264	12.7085096868553
TCGA-PQ-A6FN	0.0741315994120706	0.0224386568961535	13.62921052004	5.22565299404993	0.00447176634460221	16.0493007284856	8.49636567945972	3.33852049144812	26.5826738057516	88.7815141617404	19.0300691065996	0.516826823044677	243.419489860311	63.9762366623633	4.15173452588543	0.026363410463312	65.4577423588027	14.6523011961994	153.737452031264	8.97956066100713	280.713332480858	67.7092801868626	76.9965273536957	20.9403659486257	5.08923029627522	21.2133511322777	21.6299787283545	46.3859778084127	0.131486207848638	3.04162542476288	0.780147823392347	0.944423216296377	2.97469820031493	62.2857702543141	1.38532965833829	0.0243246295435922	32.9700376585939	0.0656328990418205	12.7043160480072	1.51026462810972	7.68300214968123	47.076208126164	6.66963122485604	56.4469772323939	20.3707579064611	44.6904122391577	73.9047485465883	8.27246359460742	81.2705251234475
TCGA-GD-A3OP	0.130956064683381	0.0615642866816888	59.313078216441	10.4748431654773	0.0285482798032877	26.7709036790259	4.47365537130904	5.02035894572034	47.7835633138586	79.570596269799	24.2443915771435	2.69094125562884	170.341997461102	94.1631860812234	5.56481614191882	0.0754814161364915	101.898020008795	14.4879525818307	69.6378579470622	13.9655917231357	81.4587153667125	189.580438371206	49.3802099931874	19.2544941555424	10.6834228434433	13.8430700118324	20.6943915281252	57.976723803589	0.24095064871149	4.76032567006247	0.823771586297121	2.79234746179748	6.35328373182428	210.351435530204	16.2875255404039	0.187006140345653	31.4591775575111	0.144690240812172	15.6346187093832	1.85875518321777	23.8601825267745	61.1840962338006	8.91236155892329	75.146303012679	22.6496196131203	48.5577853295549	114.490112810792	15.621352802855	96.2443318409779
TCGA-FD-A5BT	0.0778735820656708	0.0756455464981085	29.4614966116863	14.354726945692	0.0167523345661145	56.4968233199564	18.2151017310143	6.43038289742693	53.053238624158	77.2013333336464	19.8164130085858	0.730752776459104	171.981875694147	55.622634516128	21.7769083579463	0.0234967586378219	92.3413446611707	10.9280657474789	92.8797440973011	27.0435976960762	58.6933111595482	148.227760253863	99.8167757244618	21.5978745572714	12.2548120427365	18.5755365535023	25.3820312243049	38.9222838541711	0.122310517002796	3.84675277966674	0.549850398117728	2.90745846942432	2.65220559440044	151.643856085931	0.944002946034709	0.293217016836168	64.0315583222285	0.122168826094848	27.8803371506855	3.68317851069847	10.5677078751688	56.0457291687488	6.83504754034125	128.032867719482	27.3429509820415	35.7332506286368	38.7416953319805	23.7946857634698	85.0351218466183
TCGA-BL-A3JM	0.0797235230584061	0.00968849146968252	19.5575093212761	3.85087468663837	0.00820854983174408	61.6790831579168	0.490656601645617	3.12441434466512	25.6789452878448	58.3099240455644	9.14715147948089	1.55167270680386	192.373891691612	72.1627827422728	15.6024648101603	0.0548938539561085	60.0548679758569	10.9720917781964	68.8595253814241	3.54950014067268	154.014344103918	133.098571588647	24.0577259065483	9.16242466082929	5.61976740037044	3.9609754888106	14.385755081646	23.6094954184578	0.109965122413532	3.8395292567506	0.767853694426297	2.59608519473937	3.59168301013914	85.3514513769395	15.5160378408539	0.0472371789314491	15.9346552707625	0.0554130205922465	8.47472420809495	0.16024280104017	9.05524644469346	28.1683392696133	8.98953059747314	63.5729964616084	2.69877541510783	41.3294088127082	123.754273807052	47.3468078712568	50.4060038091441
TCGA-E7-A85H	0.139202878142494	0.0101046864231683	30.5374246695627	3.15727374572924	0.00593372322510471	32.6816244703617	4.25619108002769	2.61828541344659	18.8165586692123	67.243560063217	20.5107617283862	0.666667475947298	204.491008552772	104.985668212425	6.3266413871229	0.0612149851839453	82.0877131333	15.8526003222232	86.1021780101928	3.29231084477052	127.390649821245	107.83408399852	27.3731473530112	24.083162661121	6.60174639860995	20.1117093636157	9.42009110714011	22.7856587953338	0.138002154327356	3.15951084964804	0.774449642320205	3.65940056936766	4.5680649390522	80.5626720034486	13.5929121261459	0.0176338622069595	20.7978340834944	0.0890041241964239	8.20842070452912	1.16399903560621	16.3289028133396	46.2074477230469	8.51121039547793	38.9566979522777	17.0679696568283	44.0559493400247	101.047422885745	19.0952956290514	70.9823803372892
TCGA-CU-A72E	0.233287838461108	0.0183519260597478	61.9298616928812	9.50625526545864	0.00872313122783901	20.3130509871479	39.075264892292	6.44201760394553	45.0904424470505	163.498600959058	20.4303192458574	1.20726955933173	191.467782208371	60.7076086242216	3.68730614161822	0.040289868140664	85.1792911674896	12.8316077323107	99.9245470943401	12.4201840559845	119.120833846875	108.205215084408	142.234619567832	18.737275429722	5.18906423646678	14.0680822992062	24.1418071986579	33.6418675519548	0.172133190814568	4.62426881576691	0.840231088847124	0.963169064170909	4.81913354088419	185.55173766304	5.45348137864563	0.0702928564075232	30.7243436482535	0.195283145083089	16.311238651342	1.79476365733656	23.5509239817123	101.048770389008	7.98968795393372	87.7502073811544	21.2270413116616	43.5818303437645	297.816535121725	9.08710969625802	102.385184437959
TCGA-FD-A3SN	0.43688382503387	0.0302509290895223	42.3690318587445	10.230051307283	0.00860879383211049	23.1776427681951	8.82740343009241	4.29551316568749	48.7013523226924	98.1113610447025	28.847026766534	0.975508227351285	245.863420685334	80.2951871664424	8.53934851778854	0.0384340286448206	91.0072406122649	14.888045835473	125.541038235874	12.3095488753517	401.818357358968	162.865957741651	62.3951818777468	21.3466230063874	9.77297036951642	16.3919858146928	47.860408670639	47.5559948400408	0.211316689868043	5.34374894689325	0.901283338180323	1.35244710014038	3.76388169476461	226.315382614047	1.71559486505405	0.0564060627164583	41.460241148268	0.121291557972179	19.5179257326412	1.16128819936113	85.2603248543133	103.254293352276	4.97254666771655	91.1880545407034	24.7402819385568	59.0859713029609	162.30618689243	13.1848544008688	165.340496083975
TCGA-GU-A762	0.0422805367816739	0.0181477014827676	14.70606311795	3.7544645120946	0.00642971914119925	33.5654547489489	13.0616434630328	6.4361007843498	60.5931711217191	55.9164877758368	24.5620462921087	0.772212777589701	178.611407708374	66.5182605117713	10.4093911697958	0.0180524750006664	42.1765558435882	13.9812723664797	150.374435947194	11.3370231056092	117.562253137706	82.6836870931586	88.3464765025782	20.572099576458	4.56874907008211	16.0799880518179	43.8782567022825	25.9828362497804	0.169289977874997	3.98440047522872	0.706158129267107	1.43181976616966	2.24065341908708	72.8601715603841	0.469957917525854	0.0557128195173503	40.731155525386	0.109894510234193	18.9457342546368	2.04518566814726	5.65768668089846	35.1427302245686	5.30364961510825	98.2810171325321	21.9066413775826	35.5690881381444	135.732928637933	12.3722411737676	80.268918901666
TCGA-GV-A3QH	0.132860565933694	0.0279073168343823	51.0698545237794	11.9729406233244	0.017805056609849	27.2133913321513	1.66516507082385	3.44962917806084	54.9518133733202	86.6999609734591	31.711761416424	1.1042728901381	305.120448735419	156.074759758205	3.72598846929017	0.0976381225858843	134.415946002733	18.3127773988732	91.6825665894138	5.7294131020943	277.174509486573	116.391106367207	45.575722959304	24.7315112232142	12.6185550446827	26.9452565900319	23.8524436583701	68.0339093347417	0.456246860516696	3.38994317545069	1.07160813860311	3.83433708877469	6.14426649479784	219.177293624042	8.65800053362555	0.0525771164558316	23.1801931885734	0.154864896956847	14.3187172908731	0.926764291152111	29.2668804327643	43.077191333707	15.262875922297	87.8922564733243	21.335553146459	61.4384295199985	89.1582980623862	17.61037009679	104.878450155025
TCGA-FD-A6TF	0.105334950864526	0.0358429469023919	36.4441517458084	15.8812616175079	0.0151041801289694	33.785370395347	5.86636982093305	3.78368148514744	37.2652734130738	93.4217496425437	21.0708710809725	1.36274595481122	194.546046488156	86.8267363261133	9.92861725117152	0.0557809124983286	107.934190533697	14.2118287982624	103.707555713737	11.9002061051639	162.374192658888	101.298570270451	100.049448678642	18.5298647460416	10.1756988810577	16.6494727715793	29.5033193482106	56.3632121417773	0.304126015541911	3.50637117927932	0.664112810838615	2.05716465309679	4.14902411875162	182.593400419944	3.88739245478564	0.12999585201221	26.2774006360278	0.147572818885152	22.9640764283062	1.39430953339388	17.0399594914287	88.7764000004182	9.14412600041677	101.882825296922	16.7277404267673	44.2609348661015	78.2011747680306	19.1265954706236	118.198513077702
TCGA-XF-A9SJ	0.145413149598655	0.188041219581015	29.9129311140978	18.103167597097	0.0264047880907618	36.9716642333326	17.7313473703806	5.81596435613185	76.8132095431294	112.462586873982	22.7339760867327	1.67064714004383	212.423574020913	67.1738778934009	12.4332897147837	0.117729433403153	165.995250505442	14.2156139980825	106.917082136589	31.2725212876539	47.695632479782	226.92079745613	184.398051943292	20.5215397751057	24.7499063874995	17.7934788666119	27.4235218867498	75.9891719402293	0.316418943037938	5.82324638686798	0.749300631812382	3.36107818377289	5.61629188258388	123.037616140561	6.91366663012876	0.283508055190498	61.7707346313156	0.197243313840028	29.4772560028391	2.66653261723019	19.3419102196885	53.3985738786367	10.8973922919413	162.198522496514	29.4711064656624	35.5721641962012	107.008547367932	15.6572601681419	157.733950173783
TCGA-ZF-A9RL	0.171275191275018	0.0179520695576458	41.2510415350318	2.69083288055992	0.0102939278044922	19.9937198346302	4.13927348887178	4.22421860396919	18.4582777787649	68.0042972300794	32.0328031474606	1.06381566794084	263.907657838303	128.931094965206	4.72511617051238	0.0644841805040954	124.525812498219	16.4116834158591	84.0723086183138	4.87885837902357	203.892056703545	142.26311649666	19.052725587107	21.562282387009	10.6378178675007	18.1704490458346	11.7487656950991	31.8518382013846	0.116289668722877	3.2799745389582	1.04024247430524	2.05323083830764	6.12709655289705	189.675877028664	5.31845392741078	0.0339912634596979	29.8851465862217	0.0669666147808988	9.43710810253177	0.58710555440881	25.5197938547197	34.4684696257144	10.4855770951749	51.0091228707372	22.1765023362712	61.2234387194593	211.299333419159	12.845398620254	91.4259423523397
TCGA-E7-A678	0.0376696764459741	0.0114264122401164	22.1096784395381	1.10654456397355	0.00611516359412413	16.6034748718188	16.1845041598027	4.83619706607924	35.4407213541527	71.476099886251	25.5530188072655	0.891076317785078	195.135617011086	106.782987628453	3.44946333750552	0.0445975481249526	88.9052904892851	17.9898290465385	102.036954133514	4.9598016061588	63.2179443864123	85.6522009479805	51.7868657829929	31.1934630427879	4.00850391222252	21.0292742452225	14.2385521109236	9.75388557473532	0.0783342095155444	2.7166682278461	0.905467798890928	0.456599798600537	4.03792804421131	57.0699028120749	7.07238898666964	0.0275315095607056	24.5040375551468	0.0625171630627372	10.2231695057149	2.236462344164	5.06727561231803	16.0231474727696	5.25655332720991	59.6269449456111	30.0235097381168	50.1665409147304	99.1566063421175	8.42974072199519	56.9277443051089
TCGA-GD-A76B	0.0508155776617967	0.0544639014569447	20.5271106381843	4.70152528211018	0.0263436107072289	22.5925864462696	6.03035040586903	4.52733211032491	33.7653485799415	77.4379965293042	31.8071361551523	1.38482432454402	172.198064146151	90.512762114121	5.532365137224	0.0898084993358957	90.9038805667904	16.7242068923699	68.5146855439968	7.26867462721116	75.3765661068344	171.899021042841	57.6722444381517	23.5853789503423	14.5949378344581	24.1860654757033	13.943560948518	32.77523001652	0.193722392060434	4.25566555316806	0.755972668061008	2.28399521612005	4.4834179231903	88.9811436522433	10.2593770210036	0.151665079668179	34.4537609141334	0.0786118461210976	12.4881941665387	2.77922203746214	10.1123876133635	27.5418608321477	13.7163930978859	88.4735501143669	32.9288228603121	39.4391812638871	64.7244702121966	12.0745353912228	76.4643587976395
TCGA-GV-A6ZA	0.0485054467559779	0.0168159005189226	16.36377305235	1.87869866404322	0.00878052290300064	28.8387287365456	3.94072748740755	5.60910996270345	29.5338450130481	62.6921181061455	22.3874753745764	0.676743415461076	241.292394487793	110.080454744926	5.6967974577144	0.0593925886781923	107.682293823872	18.0418721804515	101.178138673039	4.38347891975739	74.5839815270801	122.896180165028	39.984112193164	20.1009076463032	6.70834718198515	20.2725346779301	20.4839359991296	17.4566905878215	0.159374990704555	3.8559332596479	0.902599178228462	1.10092799494634	4.73925670426841	35.9288420510007	10.765339925861	0.0324826069576192	14.8344984304141	0.0450516265524131	10.5007532489884	1.18399500499996	7.43676437048707	21.0742785685649	9.10108342349844	50.9802953997465	16.1348726605327	43.4379146723533	93.5498366895501	14.9651930974255	49.7905263165187
TCGA-FD-A5C1	0.0831548824060115	0.0580940692501597	17.5159077327152	11.3497560832583	0.0147805536286081	24.8765056421627	13.2883722069213	7.20374087830888	75.429629759881	108.125430004482	25.5937059519585	1.29075587304186	167.627729364058	66.2861482395771	10.4732379621369	0.07098203740153	100.256523856068	15.0423818472838	123.202659319445	12.3262679616528	72.170597585779	142.050666769928	118.466372293745	22.528633377897	9.49868031233576	20.2347011078419	42.1290956292851	58.6297103949348	0.235481991853505	6.65551930333278	0.702527161233561	1.68649657719781	2.46227046121557	70.221710601996	4.03441236397742	0.164838298133272	49.7801413103292	0.120224915918899	25.8374989826888	3.79940606174087	13.8180969863531	50.2083909649934	10.7365034269182	115.339552107238	32.6341187474474	42.8621005849933	85.2838752987766	10.997759416115	105.101872841465
TCGA-BT-A20X	0.0440516027038034	0.0235808633975384	15.0287796938047	3.70049998540126	0.00726205813260481	21.5349284119523	23.27892235973	4.14251013805787	44.9165507863223	110.896640293556	22.0519794098857	0.504264854009182	169.048000623057	58.1559823371434	3.90894967343751	0.0338602867317432	123.593201932991	12.2347542937427	113.933261496613	5.43053735472797	179.20822147944	60.0689687562859	101.771848383827	25.2634519442173	2.56722882551071	18.3428648489507	25.3447259973099	50.3567161926578	0.208419410509391	4.31419664489022	0.831202911988336	0.648543019037875	2.35761026751982	62.0272671277636	2.13085242664997	0.0560189461664374	16.0746028048176	0.136549648801125	21.5780023224323	1.13545582614939	7.2693792129573	47.8237884239671	10.7756280654903	79.1451242117025	16.4037648782764	89.5523032971259	65.8687449329582	12.6820841316313	53.2603554343986
TCGA-K4-A3WV	0.0858968831533339	0.00923066605483458	13.5382980783404	4.72993583195247	0.00616136461820221	20.8078136736045	2.2511016925808	5.77099939425871	29.9870661496729	55.1627672495597	14.2685968275907	1.13923567675612	221.66295254744	86.5622276491952	5.37305744226623	0.0479297230787528	62.7804774185631	14.194635561415	100.204771076114	3.95990285116757	64.8710299905238	96.7746241712508	25.1572206139104	15.7780902731273	4.10006658563276	11.9686758633328	17.3268520088298	46.4008221247637	0.236664983104289	3.68185182350493	0.880174757019831	5.83657416842768	5.65284643732189	118.440739739142	8.68705269526814	0.024507154413161	22.6049061748208	0.0939192994895095	9.37882116964968	0.560252429888595	10.4200786476959	34.8867649162583	12.9035286723763	55.7927354163454	6.26260622260783	56.8724386456493	256.540710860434	13.6723316704776	51.5433924756182
TCGA-FD-A5C0	0.0813883996731148	0.0158245319976294	32.9816726233218	6.78129365860357	0.00864379839572268	21.7849468113128	6.57216387621001	3.82818771058331	23.6655854295636	64.0047429065864	23.058832513635	1.35987776814262	214.65358243286	81.4467494462701	6.70112166242727	0.0542840916362214	95.6441381438068	13.5321023793466	81.4748459091686	5.58742646918645	140.63313434919	97.1576423123157	40.4806371045077	15.1165766134246	7.20035221397732	13.4511062238115	17.3458851429925	47.6324807843501	0.300757637279413	3.6133520895149	0.844056404737143	2.4234015148581	4.63365765598842	63.0614403903496	7.8882291022942	0.0359430975003233	20.5108650168133	0.10976126274931	10.4179608697788	1.37942489691578	15.3546094417253	55.1828385265864	7.56044364651352	59.2326837171259	19.5296553647826	48.1464401780111	108.998422596062	11.2256721809013	93.6887252512665
TCGA-DK-A3IU	0.0779036216464277	0.0264198371711153	18.9087565567642	7.25057373776577	0.0118720001231677	27.9486617590941	4.82491523116057	3.82217016193447	32.7463529755012	48.0705811134936	15.5540450045123	0.380254131614359	107.690502946712	45.0989221219107	8.53103238864122	0.0210194281222926	47.6190163897461	9.32729454269398	65.391834956082	5.24503731226528	74.1040970497556	114.052336662339	42.0876663275723	10.9290986038841	3.3929916224393	11.3010071055229	11.2053698448688	55.2165051215584	0.166323188319755	2.62583159610316	0.564184401584208	1.62222862365531	2.15286153053745	112.5631569321	1.12369131734986	0.102575829770153	19.8823865640809	0.123723061354575	19.977763140492	2.42674503137869	13.20018360276	50.0845402231307	4.62729573825145	89.3351720613315	16.9687338177897	32.6680889876632	33.0555803603184	11.9153984226484	48.0126935759325
TCGA-UY-A78K	0.0771179129785804	0.0256354047819818	35.1114491476411	11.9326174645271	0.0207442941233321	38.6905005583992	2.77684176888408	2.88585834391913	26.5766972182237	75.9721042736792	17.3263158960663	0.759199628387044	169.11723803174	71.6981972155658	5.59254386000196	0.0594087582181365	129.475613321867	13.866896706253	68.7117337197679	5.22804492746201	251.837825498815	115.677329373459	87.4563089056483	13.1778574759879	12.338740247836	11.0031146064909	15.0302346555045	45.9462297847548	0.331755904083676	3.38945095950608	0.709934178886382	2.76512378262857	4.89296563523779	87.5770909954977	12.1584969467474	0.0880646391908284	24.8934336341114	0.12821088049294	14.1091479207404	1.78677823900705	16.5486209548747	39.2840446570323	11.0218703597027	58.8778800098762	17.1226800813116	27.066169194921	63.5278555636655	16.8152673299834	85.6989667032932
TCGA-DK-A1AE	0.0542224008081439	0.0049765781089324	20.1428458766609	1.33881325892195	0.0035003568613925	10.999200910362	4.65755968842678	3.32876473034367	21.8501407728916	47.6521135726117	20.2274521064744	0.479631757032178	170.686124684153	82.9926342632932	2.23325975700953	0.0238238632748468	42.4206561572725	12.7597176888702	103.251780357037	2.72749703028871	49.1643878652622	101.886683259302	59.3893402296306	18.3646170082937	1.86140952195217	10.2930670090561	14.516574133507	13.6008102913169	0.085886775862292	2.34949773115248	0.91550989730641	1.58054257595962	4.02333064527483	90.7578135984594	6.53397272843868	0.0128440240555638	11.3552598755062	0.0670968653431124	6.66784001183065	0.298266538075756	7.18080257528367	24.3107026911304	4.36183350860633	52.5384221095296	9.55641091081219	69.5041533172866	198.528935507376	5.12861903975693	42.6356292769509
TCGA-LT-A8JT	0.0854244104056938	0.0103807819144466	35.0995961328458	2.11733394330334	0.00844028322058524	16.871637049859	6.26967827770585	4.63410170061005	22.2399690427985	69.6211351632302	26.2268035130705	0.918125865781857	200.770555414129	117.755118185912	4.36901039772759	0.0411000139363362	85.8266737668892	15.9228190010502	86.7799604482431	4.46962062166868	47.1436374307033	123.858840592276	21.8978247473076	25.7476523608323	6.91388123662966	17.3483612795751	12.4003883545493	16.7995205826858	0.0955451199113773	3.31388169836915	0.925159567530566	0.773619428056832	3.81522053894288	99.7731004642472	5.95146479425989	0.0329380236377863	24.1318540992362	0.0896113090234824	9.89590437745349	1.3694073280834	15.1583306204019	26.1205085487778	5.82510440464718	58.2600085052671	24.5449879231275	55.5633666232485	101.136270892136	11.7523520100661	71.8822863999526
TCGA-BT-A20O	0.022982106868387	0.00529967855092007	7.00592344369996	0.701975134299745	0.00507045342055324	32.1175421664203	4.53097669379013	3.58562673306935	19.6333341626022	32.0136093984798	11.0201002092419	0.29126584153664	83.4979375314163	37.2105816560549	9.39651142791387	0.0139424414240891	35.6251590324053	7.80878050696499	83.119583350619	3.16800474207479	27.1421205024713	86.9943561451579	34.5490642499141	13.5958418775083	1.12831242350514	4.00721276045976	14.7792760723964	14.7315887311264	0.0725823232394668	2.59739562149035	0.532103998049126	0.982521741779647	2.66585222601006	31.0064301870956	1.31189076127687	0.0289612755284213	11.3287702943216	0.0416735758498457	7.315804351655	1.09649279827753	5.09008771471158	16.8393829033294	3.87340224237946	74.8030581672875	7.52775176258485	31.9917971870543	55.1955797361629	14.963268698649	23.6809113270504
TCGA-K4-A4AB	0.119969471511608	0.0468844301864224	41.6419423899645	5.82290602985826	0.0118544690036878	25.2808411199418	11.4965464513014	5.12347247544488	55.5717295026706	99.732052993823	28.000791981231	1.25961972879759	174.087195372385	72.1188670009234	3.79492932803479	0.0274746045705285	76.3916109783642	12.5680134069171	87.2056385508961	12.4553349567324	75.7842353765889	109.887129670362	40.72416258121	20.7335325074008	6.67339705457746	14.5200517309589	17.9584055772945	30.2123324549858	0.108026146784251	2.21696988723443	0.815342004261158	0.873891130074247	5.84397354431597	135.31321691177	1.42639289623255	0.0985229326712343	29.7396594783847	0.0871186419451605	18.4916724005928	2.64270223179548	17.5525282753518	68.7156697954992	5.29899078033107	84.9876659766322	31.4903392499977	59.7397204897814	223.767078345937	13.5271733428463	84.664258876639
TCGA-FD-A43U	0.0585177213083864	0.0268641218117977	22.2832949774899	6.28788526649717	0.0142395392629137	35.3826534743005	5.10962262796982	2.99759692091711	40.4519020625963	72.0813773243778	14.9475047409252	1.26807887475819	144.929221969657	62.4714323483492	6.78122592266272	0.0350642873530829	65.3585792834642	12.3541032308658	70.3344696736167	14.8050306848509	53.5094386746311	75.1619239483173	84.7557818799785	19.6896338441182	4.53225279917891	14.1444229276612	14.450169129419	20.5573836039066	0.168847632159478	4.15069781561891	0.620233471538318	0.955050613377056	2.9957223343278	99.873059606839	4.18705150233865	0.11953032603004	26.3774758816398	0.118223479217748	12.0415807208043	2.13491065640176	7.27909575394975	36.7378090455592	9.04528613349196	94.8088660426096	18.0427271918096	29.6361374321366	36.8400656492505	18.7174587683918	49.8857316945729
TCGA-FD-A6TE	0.0599893058759063	0.0660301636043586	30.0693281879611	14.3184998275006	0.0217137917021204	28.518924696435	4.47302808395315	8.17362951722304	41.897632823623	81.3778159774661	26.2050144513132	3.0815443560275	277.574552569872	98.2834392597093	5.33630364124778	0.116056689851183	195.788994123563	16.3374161872764	88.7602642701278	11.4392808993819	323.749552674606	186.667545893349	93.9608408531451	14.8019042758985	20.0565564838046	15.4229277752429	31.6142730209071	124.799470722287	0.524356944967888	5.29953175876595	0.910831422589873	6.44867953293407	5.40333176323044	96.3892771277412	11.5429589618347	0.126550375168138	36.8475157550505	0.135909250682919	17.7392934649165	0.973229475598928	11.2575900754731	50.6928809454016	14.0180017080973	75.2594921395706	19.9806929242944	56.3238799210884	123.020134314492	10.9630341470256	91.8170790628606
TCGA-XF-A9SV	0.192798900297706	0.055105422196098	82.7930713050978	13.5819353324678	0.0240413951695682	32.8023533713726	10.4452844162379	6.26592936759501	51.7850458006247	89.0535333436135	31.2239700926755	2.62163466146328	216.23536709152	80.6728533236446	7.39818441837101	0.0894357565998207	181.07585985969	12.1125263168518	63.4027250102598	13.9268223456694	109.377976487588	246.660348216851	101.71561696016	20.6330487792129	22.7527065406216	17.3247589036523	25.8409827783602	64.6134014167045	0.25448586722273	5.6796639068985	0.813674626861366	2.87755758240513	6.47457530014858	236.465850925654	8.58263571051353	0.161514339535165	50.4872573016383	0.155259877186718	23.3539959589789	0.854455246636368	34.6398816891728	92.8070413512666	10.8332926215522	88.9431598809396	30.0181200516248	65.6797727952509	141.578398579009	16.4109882347702	131.551042227722
TCGA-GD-A6C6	0.140200145994827	0.0205433687766776	53.7987454643307	6.75477004770619	0.00556657171683376	24.9304095150886	10.690090736187	4.84051765072026	45.9044825765851	93.4489350694249	22.9333913975768	0.865686482695191	319.121142615736	96.842539552341	4.20418271710224	0.0609247518669395	103.114613606237	20.4548554636314	136.767151699197	8.47168387818328	123.26002156596	74.0139159602783	113.223159280273	31.2733622189726	6.06946824959539	27.0514414523099	19.3098374291761	15.1153413957156	0.0833334841451167	2.78018186505907	0.827640127209966	2.7533585097925	2.99373403201442	123.263012361198	3.68861533850339	0.0452893022335387	40.6618494829168	0.080120081397675	12.1422738687566	2.05200083411052	11.8447061350408	42.9039033748382	10.8100630326564	72.7162321429089	22.2225567717471	34.2936010386196	101.880202220311	11.9476161547528	83.4027800819697
TCGA-KQ-A41N	0.132001914549189	0.126612284383527	40.2297709187184	10.143719714481	0.0264405582023629	32.1105837501634	9.92791696323353	3.84497041158807	53.3447605918006	103.739804668948	36.4602713562804	2.22864387229859	327.706632441136	124.905523881816	6.20192617559634	0.107597868743903	125.045231845604	17.3350060782059	85.21007286911	24.882640740138	77.6632850757723	167.08723163919	113.556131619913	41.866055282447	25.7958672479402	24.1856038850919	18.6916205427525	30.5612034686768	0.185122829875049	4.51321939909204	0.957418155255132	2.68734433739793	6.21750651383974	265.073382823393	7.08265768044131	0.191313248226814	62.9709000330139	0.166900485948977	22.5235724753109	1.34264952360457	15.041351949775	69.8125236220166	13.5911730188164	83.4584616046045	42.6576967952395	52.3679244506436	110.827651489911	13.9454596212678	105.657770879054
TCGA-4Z-AA7W	0.0465070539816632	0.0352272517913112	10.4259379289505	5.75922688643459	0.00613624940746854	20.0283276720485	12.6143047358478	3.68270486266821	35.5139997313522	81.05613087943	25.6352149925327	0.827736700568235	199.300261875785	65.8145942773903	7.6374071181915	0.0419275719187742	67.9704656248422	16.0343841698649	109.766084385669	8.81796336804364	120.296826904034	64.0393078991246	120.191543424883	22.3968114812939	3.34680508319739	26.5532539459993	22.467825504175	35.7979808606339	0.174618472887906	3.81169074251516	0.726740195463681	1.34333911992843	2.73220977257261	61.3384089488506	3.70954793203069	0.0369315884006653	25.7992568536551	0.128310405947202	13.4528685915195	5.05896479981153	4.25467253399436	30.998606413707	9.53143321708579	93.0918735880242	36.2285900683487	30.2969575106588	54.74239959025	9.34582858044589	92.6681658259089
TCGA-CF-A9FH	0.0387875069058813	0.017533719365371	17.3463639673617	2.86671002364458	0.0112321210818744	28.5460939085007	10.2925633977364	5.88629598133092	30.1080395819219	65.9839579309134	23.5140843640169	1.23625151996217	245.018037338031	101.277114721707	7.14557399141341	0.0714403723444139	95.6763297336982	16.2060623499157	94.7093538503545	6.8226479780697	77.6665627095149	108.073380049894	40.2564717019346	21.9544643579398	8.27911109227153	21.4641156839947	21.5675853493051	19.007669029303	0.169337461290417	5.0094954244327	1.03330145261678	1.07074603786134	3.93383313207143	67.1758585230355	9.37245632890078	0.0563697057929124	26.2501148413599	0.065473806556997	11.1547735345221	1.28628893043786	6.04864412424755	26.2517111246208	10.2159430292176	67.1916779768611	20.0813387832712	53.1288673745973	130.601014906174	15.9238352370003	55.9709508166279
TCGA-KQ-A41Q	0.109475451435141	0.0280429454759222	20.3792825729333	7.27660444571276	0.0166078019317001	21.8723763189092	6.35343610601415	3.8073625610837	27.3082994014631	73.8383585696252	25.3656654883442	2.90051318012266	246.067216076753	134.151410767113	7.43130049182435	0.132230180879597	124.789485323185	17.9353399070982	91.237873886038	9.76519704852467	130.680979349024	140.9811317548	49.9825802739345	24.2020711106704	16.571455585069	17.7143412257823	23.4066726227365	39.2773176624686	0.406436424156993	7.64860427921366	0.961658936161723	2.84614128749894	4.59172439750363	207.451080224475	9.65313855122973	0.0779798666081173	39.7424945969464	0.119135521187151	11.7232109077175	0.749568289437495	17.247669141022	35.1237658644818	14.0065893531437	60.1106885071088	18.684291168841	54.5995520528366	93.0745812289949	18.120656456577	96.552235443151
TCGA-E7-A3X6	0.113893766793706	0.0177251484004095	24.553877133355	4.63939450198406	0.00908218392591778	18.8880681138157	26.2851024966912	6.90204467802666	54.8234370953677	92.9905704722229	19.1548434672955	1.0545718363453	180.450499757765	60.2987153203309	3.61816992318254	0.0475265907295158	70.1845608760703	13.5656374498957	95.0270585921022	9.08558052625558	212.356892971293	106.311174732541	59.278070581407	12.5727756762753	5.11917849322989	16.9741008577925	29.2286921713394	34.2192034081251	0.377755526104508	6.52925227728154	0.856382966838979	0.813398607855522	6.01012876259211	118.378931445918	4.43867317288409	0.0671756833993187	23.5064279959278	0.164364999004228	20.5602762574631	2.05222652900154	11.7663590624823	67.617803239468	8.43896394352415	85.5423870654661	18.7595743619668	37.0853890041061	236.477244189805	9.91046051067184	89.5126912173072
TCGA-XF-A9SL	0.0638749717757801	0.0376575624127505	30.7977357417647	8.18077721750495	0.0170461574491051	57.8584818393541	8.32398430598201	4.68988534722972	38.253868208181	60.12691186849	13.4141777792802	1.46769408557406	116.839657678381	53.2369834681799	12.0654203078104	0.0373382313809392	86.6013235094625	9.92782075438946	60.7011128852358	13.7348691939388	25.9983763056759	121.817100806347	65.3807433582123	15.1178178217243	7.25019241070129	8.20930878882398	13.5457105675565	35.2517618569606	0.137680086283444	2.93455004939591	0.542742422149684	2.42745594048048	5.20637214710414	105.87850913736	5.78184475044673	0.185744135379359	31.4447803011661	0.109575954572543	17.3674249366359	2.31233489346686	9.18902822852371	49.6356318593995	7.28181824832394	90.1065483208321	14.7772877447308	28.1857517166734	51.9933855276223	26.4957134462115	62.781845844385
TCGA-4Z-AA81	0.115756937636268	0.0772954591903212	52.7561413620537	9.16087725357595	0.0213564675992719	34.9443722331948	5.50588412265098	5.04620378148515	86.1968365774997	108.20208945753	38.9345283669406	1.3500668130062	246.076786808386	95.2668269475512	14.2182829329032	0.107864864450013	149.290352446984	18.0374306594716	125.0660733845	9.19407197642402	136.151886187765	231.568676678754	214.800509715073	20.8462796473705	15.2769321294848	23.3950767747316	95.9833795605303	97.9064524603768	0.31975290878013	9.14471097086541	0.991000676167587	0.620422426382521	5.47738598811145	84.5224931610026	15.8217079593955	0.12005119061591	28.1723698897219	0.37928936579277	26.9717549533705	1.93419002154487	15.2302255685862	45.8310852879397	6.86778626144691	183.359019083971	35.1698790013812	53.9523509525457	193.439407683278	12.5251075984288	150.766941663799
TCGA-DK-A1AB	0.0652444874914742	0.0246668117275167	16.0625701876797	3.70922919441272	0.00742196529687272	18.5341952055472	6.36799120678556	5.31173183825128	38.8616526608629	48.7214864335319	20.5919712056303	0.618088094948471	129.326390289158	46.3966840863717	3.97809940072415	0.0200619864134024	31.5730229587729	11.374788100887	91.8862174585062	6.48239097228337	91.2537101153188	76.6835865620376	35.1253669501848	15.1100140163703	1.40820816760384	13.6280236630601	12.6412798781191	44.4055643319903	0.178845210658457	2.72000232970334	0.774578059692149	1.76490204592498	3.75657500531444	119.452661745106	1.59540583230238	0.0531728238586115	17.6095183887454	0.13432030340587	16.1947765053969	1.962564294632	10.7511569466983	51.1618590707441	4.63380719211672	67.0391421577759	14.7475822607996	62.3479362880981	116.63740398972	10.625446178749	55.7770187347421
TCGA-XF-A9T0	0.185371027699635	0.0136298399516418	38.7475526968201	6.763995656052	0.00615422648667984	20.5458300939816	4.78087091103586	1.96954468314848	15.4777451956158	67.6475074763824	19.2848545099233	0.796085598845191	175.180760701082	77.4619221440538	5.57055559175761	0.03663065602793	99.4526364597269	13.1646266960894	73.2338887850693	3.74762243179962	95.6229905074433	151.254566480562	33.4854842012818	21.0891537054076	7.35525881164379	16.1141880159938	11.8631271535326	14.8615852830076	0.103277982000967	2.6300831526877	0.721323717760337	3.12274323344159	3.85195357087858	104.428755854829	2.92408624150726	0.0177389317067753	24.7458088360377	0.0524941868947441	8.2957463823793	1.21110208122148	27.7918722400432	47.0637622045678	6.61111100931752	69.9009293736339	21.2429805072298	49.5057968148193	52.1844439993691	12.4856601955083	80.7305158316555
TCGA-GC-A3RC	0.0672970756417646	0.0172698853651923	17.5851631786417	8.65475428152631	0.00729161774730987	7.19851144594862	4.13192112382782	8.60476281407439	47.6232666816177	71.2306345558221	17.1505445841245	0.748269689301758	165.824263371332	43.4929095371284	2.66390427470932	0.0287028986345208	48.5188008386919	10.5527741348165	110.39864079166	6.15316687850983	241.30938880322	75.4928925775712	67.4505696393928	8.65997917371635	1.80453456921291	9.7790921914111	30.4707431894277	105.599622122063	0.37745206350211	4.97637850399814	0.746890699998441	0.696311293004142	1.98091037775332	136.629087025725	0.843599514081048	0.0386314245370829	16.4770829407622	0.171125656395212	15.0510178282685	1.07221893828392	11.9694277025824	43.9918928166537	5.50245777990089	68.8355370815642	10.0776224973756	38.1932513792668	132.744088818284	4.21742546457065	75.8969124746599
TCGA-XF-AAN8	0.0309605595673866	0.0234993796200985	11.5994767332552	3.3727730009359	0.0184601136940999	79.3819040342084	31.3503374171284	4.24017290916251	33.1182565536634	44.9363239082471	11.967084504321	0.801379870588445	88.2193013578606	44.9197750216753	26.0030496218979	0.0175657712047135	50.3638802862327	7.31641588319823	62.0493728756747	13.5713579495056	8.63000791857622	98.5418291396179	44.053238253816	21.23435256657	4.87027002853033	7.3209529398482	18.5509420458138	34.6773199924702	0.116400377583271	3.34431960068462	0.520644326743954	1.07764984991677	2.38195217876826	94.7956688927884	2.26976343116484	0.205709682521475	20.1794570753305	0.114194404736124	16.2196688616463	1.8566197052992	4.9775517100111	37.8562754486979	5.73007447528467	122.482802944614	13.644684964174	43.4387989138181	33.9974919594978	38.0120360259225	31.7359772673965
TCGA-XF-A8HF	0.140521707221393	0.0464333003433483	28.4984763218182	8.19690713111994	0.0165138491046012	25.308856646456	7.2760628648969	3.86909811410235	30.980640454533	97.0403025652581	30.171459611837	1.38317838620814	225.80954158633	75.3745181548814	9.17399096570811	0.0485078661385203	105.3842474901	14.7433861597222	83.9441362815581	14.8367444945946	114.048197235614	93.6425574082708	83.0570436459071	27.3154249161467	14.8613687447842	20.242001877344	20.6952960936687	42.2725824812759	0.148908454214117	4.16543156470646	0.763629401758951	3.30263404100506	3.32812117250347	151.748078648796	5.8942448835037	0.156683058702469	50.8675880877055	0.0930912768886549	15.3929626114857	1.05891504255839	16.4046193339616	44.4575989067727	12.2994168188923	79.8850726393868	26.8482200058422	57.1284345472399	63.9293367741796	10.4274822130944	100.179828558488
TCGA-E5-A2PC	0.106070597442897	0.0362305577668348	40.6011602393562	6.2411158913026	0.0100078266167657	19.524163263881	25.8758779470604	9.7363554715129	88.4944503315762	161.121660309247	40.4065109641384	1.04180556372375	268.760432292049	97.653525885727	3.09508707917081	0.0878211813451524	99.6975593954334	18.3906869052551	134.262480459576	10.6225195659103	187.407105459928	129.795334480195	119.764960009053	23.9284708478541	13.6997547788723	23.6548824659727	31.2777037445525	51.1535530749594	0.183170536573146	4.28063835751934	1.0417023651601	1.14234380343839	7.85275569141482	76.7990490367755	5.15086517729047	0.0550907554408621	40.202199706847	0.0906014826058166	25.4280082795623	2.55340561314641	18.163871926756	68.045860042279	8.52858491959568	84.1701050619983	39.5166848712227	63.607050571258	307.075646634769	8.36647376726704	103.70229147975
TCGA-ZF-A9R2	0.110036010586099	0.00764421294311082	25.5702429610276	2.16895243311304	0.00461490084391088	19.4795544463557	5.12029902735779	5.05778374962536	33.7558994414798	85.4841738833384	32.6224047103653	0.828710043350914	278.842335712728	121.979409391242	2.8310951509516	0.0582119991681486	79.2048800603683	17.8916158583741	92.9931409060584	2.73260056546496	94.8685578698529	81.2751272926611	30.7382898281991	22.6775758285581	4.23044801543897	23.5972963005466	15.5357438522699	31.150275592184	0.0980479464066824	2.95235017483128	0.980357050278296	0.685912560091521	4.77978859458974	82.7876713470146	10.8071658495615	0.018161426465731	17.8295020704011	0.0762756131613233	8.46813529321179	1.0493892113413	16.5024387369374	31.4973165142958	9.00153395569403	57.0015933295149	21.6492718091192	66.8812510399154	148.827285960011	11.8999938542442	80.7862577194639
TCGA-E5-A4U1	0.0886047005635678	0.0152364564208407	33.887190328856	2.70248940493775	0.00987684150044358	23.8490018996507	1.4176339843779	2.37320282134281	9.72820308185718	64.4744166139159	12.6502105046615	0.596003996288437	268.921066285535	158.615355242534	5.12393081588344	0.0732483154373263	116.66763645418	18.6778168271418	81.0588176808004	4.17625246569205	78.093626601163	108.732906248827	41.9686435973963	22.8851592764361	9.1576717260123	18.4447984111752	6.47650525752477	9.90147161917697	0.0900300545441929	2.17076646093243	0.924384496549993	1.80296941055214	4.01752308161317	66.9941611858894	11.8452088479291	0.0295307119296092	19.5791678280892	0.0479203955770837	4.51510079275345	1.04277432858591	12.0412280846904	25.4341496104073	7.1889845918313	32.0848769061369	11.5564390567843	43.7204607485005	57.1842721255613	20.1427071133722	55.988251348516
TCGA-BT-A0S7	0.0641777547230986	0.00926533179063837	14.1998418728014	1.30973956638491	0.00575667723939583	12.4279714560621	14.3587414136197	2.47618305970863	26.8336336046516	75.1274002275788	22.0309431058011	0.812861655587241	187.197358522446	81.4986008459737	3.25771420947613	0.0399145531102212	94.6874687272098	11.7701741201249	84.3540923239261	3.79930290144878	30.0144113989266	64.0922033051804	44.0909383610731	20.1860523698546	2.36443281930411	13.9160117888589	15.6640228235941	23.201412111258	0.14758467750904	2.47854793335931	0.825974407725308	1.29026611895829	2.90313749776947	81.2062409633083	4.15679687185372	0.0264300636562836	20.0814195655546	0.0876984726129031	9.10297507455213	0.511920840642809	6.90450065477685	18.6300761564527	6.7591029441903	64.4009064469476	12.1887185552135	106.850131964042	47.3837804184792	8.07647507919174	49.3243602621737
TCGA-ZF-A9RM	0.15606519911728	0.0212754542519103	45.1425048585819	5.94014153343807	0.0113889231066792	21.901413766085	6.29119631659387	3.83836158016639	27.3166691279712	77.933570614516	24.2880558030102	1.93205773867629	255.747697856921	127.657865016965	4.31621771540262	0.152607498176306	112.827102703788	18.2921307939338	96.651949351002	4.92523077412962	562.299416653976	140.536098931771	43.4576964203247	18.1109257974667	13.9941752770866	15.9070916898703	23.223789408738	52.3608188799381	0.271908473789666	5.62401846108847	1.0670279217204	4.03468774093713	7.75342957461221	128.558945562651	15.2686813789071	0.0319420381891737	17.0835911150085	0.134329881124778	11.2675928792534	1.02809627093465	22.5913211768672	60.4297254366254	11.0440572023372	44.1661717646218	17.7212537286234	56.0252026701346	137.760165912556	14.0194841855436	141.766174202177
TCGA-UY-A9PB	0.0515630263850334	0.0241553384361021	14.5427973078664	6.8682752361601	0.00858840923370884	24.7849437203237	8.00789918586047	5.50870979801643	43.921696558593	51.3009831837829	16.9668818253587	1.045284709256	154.207861865141	52.2228752496149	9.60927290032849	0.0164325589805953	58.4784671984769	10.9387383368151	106.100757643227	9.50720594092052	145.862624789334	74.8199131472013	61.307840347528	13.9153769789106	7.53481295632903	12.169009433763	44.5411611116985	88.1301564029504	0.265240659403867	5.00288407169847	0.684713885682922	1.40452780773014	2.57537685304074	78.1670978653398	0.971365321024873	0.0648650862201729	28.0947543959757	0.132713065239087	18.4072546012311	1.65125713940367	7.01617624143997	51.4708906995899	7.33275413436836	84.6828684302367	16.2813324569219	40.6195534087051	75.5520810357496	13.1108017571454	72.26416620783
TCGA-XF-A9SY	0.0260399553450456	0.0111386892262019	8.05743440025514	3.39214093864554	0.00544827643266454	22.4599973079983	3.97261645011504	3.16777850916467	36.6854794478316	41.4067942616005	22.559085958802	0.704205330945358	137.230912891657	54.0895701561999	7.85520422880931	0.0109669110881436	30.9915025240302	11.9948463130056	132.401451245209	6.69904841794079	94.5900773427045	70.2175051395479	40.2152411143914	19.2077688960959	3.11675579878413	14.9156570429843	29.0171949061448	44.222294557073	0.130687317629116	3.77469807777213	0.707798091298844	1.05534832248625	1.76212187783424	53.9073293204528	0.240024217479461	0.0299767150296218	22.5486481315169	0.0999435642788032	15.5648978164805	1.55730891478158	4.1551933063301	30.1956677785726	5.15024621636346	69.5193165683145	19.5766569619617	61.1611812778649	39.9932440881099	13.4750558144612	38.9554841688727
TCGA-E7-A7DU	0.0429807267395521	0.0182340792487868	22.1824259222187	1.77504728601192	0.00894973607088797	26.4228396763167	8.69809859468948	4.71173996302613	41.4915941177902	81.0516116193054	27.0889729460287	0.642468219133595	256.631574978865	126.518918162827	4.01217373040966	0.0504286427536401	95.9845333236745	17.9105385514968	94.0581903265231	5.1117734235602	98.4342807521603	100.49381487692	65.219566337318	24.5732888380039	5.94466805601905	24.4082397672025	14.1751415052194	15.0260186120609	0.130630263397639	3.47105883490425	0.974819443000889	0.525138804128203	4.00849318359024	60.5391712558147	7.93220356790983	0.0395131991879493	26.5855450698642	0.0746922855015026	12.8355558884852	1.79294186244555	6.79928545536117	30.2121729122812	8.0716220552764	67.2537801559284	27.0828081695195	50.1024930801959	87.522976443405	14.7659239606919	58.8701841063202
TCGA-XF-AAMJ	0.110379476794169	0.0236541085682636	23.101416610836	4.56470619465239	0.0114200634183182	37.94616261634	9.2819883703395	4.25846358648474	25.3840796981167	55.2704436853331	19.9106940552444	0.904378454453687	160.256060698725	54.2310632571327	10.0160832775632	0.0163650709697387	41.3275775339199	10.2782657701288	70.4397631066462	9.84865731066391	41.5556087006495	129.658868529155	22.3898929357133	16.6586729115987	7.84110620525438	13.1750012085335	16.9061421332572	30.045340017166	0.14618702380644	3.76232892597862	0.736223049161004	2.08259437672956	3.32821301294425	156.080600141113	2.26485265066296	0.0749032420380692	27.4209086894135	0.103632444354993	15.098434014921	0.927433134962804	15.785760264624	35.6469416669458	5.58937232192584	71.6096026312944	17.3350206441956	52.6218070568172	88.106035385881	21.6243227505783	64.9626356989918
[truncated: 149 more columns]
